# Supplementary material for: The production of excretory-secretory molecules from Heligmosomoides polygyrus bakeri fourth stage larvae varies between mixed and single sex cultures
Source: Parasit Vectors. 2021 Feb 8;14:106. doi: 10.1186/s13071-021-04613-9 (PMC7871589; doi:10.1186/s13071-021-04613-9)
Supplement: Supplementary file 2 — Additional file 2: Table S2. Characteristics of proteins unique for ES of H. polygyrus bakeri females, males and mix of both. [file 13071_2021_4613_MOESM2_ESM.xlsx]

## Sheet: Hp mix
	ID	description	Mr (Da)	pI	%coverage	emPAI	no of unique sequences	Mascot score	U - proteins unique to the group	InterPro terms	enzyme name	GO terms
1	VDP02182.1	Uncharacterized protein	40903	8.54	0.35	1.28	8	2355
2	VDP01684.1	GLOBIN domain-containing protein	19791	7.88	0.3	0.88	2	2136		P:oxygen transport; F:iron ion binding; F:oxygen binding; F:heme binding		P:oxygen transport; F:oxygen carrier activity; F:iron ion binding; F:oxygen binding; F:heme binding
3	AEP82918.1	Venom allergen/ancylostoma secreted protein-like 3 isoform 1	52631	4.8	0.26	1.62		2072		C:extracellular region		C:extracellular region
4	VDO82447.1	phage protein, HK97 gp10 family	188539	6.62	0.14	0.53		2045				F:lipid binding; F:retinol binding
5	CCC54336.1	Myoglobin-1	19919	6.79	0.3	0.88	2	2019		P:oxygen transport; F:iron ion binding; F:oxygen binding; F:heme binding		P:oxygen transport; F:oxygen carrier activity; F:iron ion binding; F:oxygen binding; F:heme binding
6	VDO78543.1	GLOBIN domain-containing protein	19925	6.59	0.35	0.87	2	1964		P:oxygen transport; F:iron ion binding; F:oxygen binding; F:heme binding		P:oxygen transport; F:oxygen carrier activity; F:iron ion binding; F:oxygen binding; F:heme binding
7	VDP58032.1	GLOBIN domain-containing protein	19922	6.44	0.5	2.52	6	1786	U	P:oxygen transport; F:iron ion binding; F:oxygen binding; F:heme binding		P:oxygen transport; F:oxygen carrier activity; F:iron ion binding; F:oxygen binding; F:heme binding
8	VDP28302.1	GLOBIN domain-containing protein	20109	7.07	0.29	0.86	2	1641		P:oxygen transport; F:iron ion binding; F:oxygen binding; F:heme binding		P:oxygen transport; F:oxygen carrier activity; F:iron ion binding; F:oxygen binding; F:heme binding
9	AEF32257.1	Acetylcholinesterase-1	64376	6.51	0.23	0.58	6	1559		F:cholinesterase activity	Cholinesterase; Acetylcholinesterase; Carboxylesterase	P:acetylcholine catabolic process in synaptic cleft; P:regulation of locomotion; P:ammonium ion metabolic process; F:acetylcholinesterase activity; F:cholinesterase activity; F:protein homodimerization activity
10	AEP82913.1	Venom allergen/ancylostoma secreted protein-like 1 isoform 3	48632	8.19	0.23	1	4	1554				C:extracellular region
11	VDO29506.1	SCP domain-containing protein	25164	5.15	0.49	4.26	5	1324				C:extracellular region
12	AEP27180.1	Apyrase-2	39227	7.82	0.51	1.21	11	1337		F:calcium ion binding; F:nucleoside-diphosphatase activity	Guanosine-diphosphatase; Nucleoside diphosphate phosphatase	P:reproduction; P:UDP catabolic process; P:gastrulation; P:determination of adult lifespan; P:response to heat; P:endoplasmic reticulum unfolded protein response; P:regulation of growth rate; P:pyrimidine ribonucleoside catabolic process; P:GDP catabolic process; P:pharynx development; F:guanosine-diphosphatase activity; F:calcium ion binding; F:protein binding; F:nucleoside-diphosphatase activit…
13	VDO61759.1	SCP domain-containing protein	48302	8.32	0.19	0.55	1	1327				C:extracellular region
14	VDO67369.1	protein disulfide-isomerase domain protein	59917	4.99	0.2	0.64	7	1244		P:cell redox homeostasis; F:protein disulfide isomerase activity	Acting on paired donors, with incorporation or reduction of molecular oxygen. The oxygen incorporated need not be derived from O(2); Protein disulfide-isomerase; Protein-glutamine gamma-glutamyltransferase	P:protein folding; P:peptidyl-proline hydroxylation to 4-hydroxy-L-proline; P:4-hydroxyproline metabolic process; P:response to endoplasmic reticulum stress; P:cell redox homeostasis; P:oxidation-reduction process; P:protein deglutathionylation; F:protein disulfide isomerase activity; F:protein-glutamine gamma-glutamyltransferase activity; F:peptidyl-proline 4-dioxygenase activity; C:cell; C:endo…
15	VDO83652.1	EGF-like domain protein	201981	5.14	0.08	0.23	8	1207		F:calcium ion binding		F:calcium ion binding; F:protein binding; C:cell; C:intermediate filament; C:membrane; C:hemidesmosome; C:extracellular matrix; C:hemidesmosome associated protein complex
16	VDO61752.1	SCP domain-containing protein	43626	7.36	0.26	0.97	3	1176				C:extracellular region
17	VDP39696.1	Nematode fatty acid retinoid binding protein	19631	8.75	0.18	0.89	3	1093		F:lipid binding		F:fatty acid binding; F:lipid binding; F:retinol binding; C:extracellular region
18	AEP82912.1	Venom allergen/ancylostoma secreted protein-like 1 isoform 2	49455	7.76	0.2	0.67	3	1081				C:extracellular region
19	VDO61754.1	SCP domain-containing protein	47385	8.85	0.2	0.71	2	1078				C:extracellular region
20	VDO61762.1	SCP domain-containing protein	48550	8.35	0.14	0.3	1	957				C:extracellular region
21	VDP11345.1	Thioredoxin domain-containing protein	49025	8.59	0.17	0.54	5	880			Protein disulfide-isomerase; Protein-glutamine gamma-glutamyltransferase	P:protein folding; P:regulation of cell shape; P:body morphogenesis; P:peptide cross-linking; P:oviposition; P:response to endoplasmic reticulum stress; P:collagen and cuticulin-based cuticle development; P:positive regulation of embryonic development; P:nematode male tail tip morphogenesis; P:cell redox homeostasis; P:protein deglutathionylation; P:nematode male tail mating organ morphogenesis; …
22	CAL30086.1	Calreticulin	47170	4.74	0.3	0.87	3	878		P:protein folding; F:calcium ion binding; F:protein binding; F:unfolded protein binding; C:endoplasmic reticulum		P:protein folding; P:response to heat; P:regulation of gene expression; P:programmed cell death; P:defecation; P:endoplasmic reticulum unfolded protein response; P:hemidesmosome assembly; P:response to ethanol; P:multicellular organismal reproductive process; F:calcium ion binding; F:unfolded protein binding; C:cell; C:endoplasmic reticulum lumen
23	VDP43395.1	DUF148 domain-containing protein	15446	8.67	0.14	1.24	2	829				P:response to gamma radiation
24	VDP14866.1	Fructose-bisphosphate aldolase	36808	5.94	0.3	0.77	5	823		P:glycolytic process; F:catalytic activity; F:fructose-bisphosphate aldolase activity	Fructose-bisphosphate aldolase	P:glycolytic process; P:fructose 1,6-bisphosphate metabolic process; F:fructose-bisphosphate aldolase activity; C:cell; C:nuclear heterochromatin; C:cytosol
25	AEP82911.1	Venom allergen/ancylostoma secreted protein-like 1 isoform 1	49739	8.02	0.21	0.66	1	783				C:extracellular region
26	VDP03221.1	Uncharacterized protein	16768	9.23	0.28	1.69	4	767
27	VDO74415.1	GLOBIN domain-containing protein	16983	5.96	0.26	0.63	2	754		P:oxygen transport; F:iron ion binding; F:oxygen binding; F:heme binding		P:oxygen transport; F:oxygen carrier activity; F:iron ion binding; F:oxygen binding; F:heme binding
28	VDP03529.1	Uncharacterized protein	10196	7.74	0.21	0.49	1	749
29	VDO18590.1	GLOBIN domain-containing protein	17464	7.01	0.39	1.59	4	708		P:oxygen transport; F:iron ion binding; F:oxygen binding; F:heme binding		P:oxygen transport; F:oxygen carrier activity; F:iron ion binding; F:oxygen binding; F:heme binding; C:cytoplasm
30	VDO96048.1	Uncharacterized protein	60139	4.79	0.22	0.63	6	701		F:calcium ion binding		F:calcium ion binding; C:integral component of membrane
31	VDP14599.1	2-phospho-D-glycerate hydro-lyase	43784	6.61	0.3	0.96	7	699		P:glycolytic process; F:magnesium ion binding; F:phosphopyruvate hydratase activity; C:phosphopyruvate hydratase complex	Phosphopyruvate hydratase	P:glycolytic process; F:magnesium ion binding; F:phosphopyruvate hydratase activity; C:phosphopyruvate hydratase complex; C:cell; C:mitochondrion
32	CCC54339.1	Lysozyme-1	26624	5.07	0.3	0.88	4	675
33	AEP82926.1	Venom allergen/ancylostoma secreted protein-like 9	50117	5.45	0.16	0.29	3	672		C:extracellular region		C:extracellular region
34	VDO85861.1	Uncharacterized protein	8930	4.26	0.44	1.5	2	650
35	AAK57805.1	Putative retinol-binding protein	19494	9.11	0.33	1.9	5	642		F:lipid binding		F:fatty acid binding; F:lipid binding; F:retinol binding
36	VDO82098.1	SCP domain-containing protein	42947	8.64	0.18	0.63	4	592				C:extracellular region
37	VDO65155.1	Profilin	14371	4.84	0.56	2.17	4	586				F:actin binding
38	AEP82922.1	Venom allergen/ancylostoma secreted protein-like 7 isoform 1	26752	5.68	0.24	0.87	2	567				C:extracellular region
39	AGA95986.1	Cysteine protease inhibitor	15803	7.77	0.29	1.2	3	536		F:cysteine-type endopeptidase inhibitor activity		P:negative regulation of endopeptidase activity; P:regulation of oocyte development; P:regulation of protein processing; P:positive regulation of vitellogenesis; F:cysteine-type endopeptidase inhibitor activity; C:extracellular space; C:yolk granule
40	VDO83904.1	Uncharacterized protein	15379	5.92	0.55	1.93	4	515
41	VDO60395.1	KASH domain-containing protein	172487	4.6	0.07	0.16	6	503		C:integral component of membrane		P:nucleus organization; P:cytoskeleton organization; P:pronuclear migration; F:actin binding; F:protein binding; C:cell; C:nuclear envelope; C:integral component of membrane; C:perinuclear region of cytoplasm
42	VDO96433.1	Uncharacterized protein	21006	4.81	0.21	0.49	2	494				C:membrane; C:integral component of membrane
43	AEP27181.1	Apyrase-3	38463	5.67	0.09	0.23	2	488		F:calcium ion binding; F:nucleoside-diphosphatase activity	Guanosine-diphosphatase; Nucleoside diphosphate phosphatase	P:reproduction; P:UDP catabolic process; P:gastrulation; P:determination of adult lifespan; P:response to heat; P:endoplasmic reticulum unfolded protein response; P:regulation of growth rate; P:pyrimidine ribonucleoside catabolic process; P:GDP catabolic process; P:pharynx development; F:guanosine-diphosphatase activity; F:calcium ion binding; F:protein binding; F:nucleoside-diphosphatase activit…
44	VDO18672.1	Uncharacterized protein	14849	4.6	0.38	1.3	3	484				C:membrane; C:integral component of membrane
45	VDO67449.1	Nucleoside diphosphate kinase	20497	7	0.27	0.84	3	482		P:nucleoside diphosphate phosphorylation; P:GTP biosynthetic process; P:UTP biosynthetic process; P:CTP biosynthetic process; F:nucleoside diphosphate kinase activity	Nucleoside-diphosphate kinase	P:nucleoside diphosphate phosphorylation; P:GTP biosynthetic process; P:UTP biosynthetic process; P:CTP biosynthetic process; P:regulation of cell migration; P:positive regulation of vulval development; P:positive regulation of MAPK cascade; P:regulation of engulfment of apoptotic cell; F:nucleoside diphosphate kinase activity; F:ATP binding; F:identical protein binding
46	AEP82914.1	Venom allergen/ancylostoma secreted protein-like 1 isoform 4	48840	8.53	0.13	0.3	1	475		C:extracellular region		C:extracellular region
47	VDP36834.1	Zinc metalloproteinase	63112	8.35	0.17	0.71	8	469		P:proteolysis; P:molting cycle, collagen and cuticulin-based cuticle; F:metalloendopeptidase activity; F:metallopeptidase activity; F:zinc ion binding	Acting on peptide bonds (peptidases)	P:proteolysis; P:molting cycle, collagen and cuticulin-based cuticle; F:metalloendopeptidase activity; F:zinc ion binding; C:extracellular region
48	VDO86978.1	Transthyretin-like family protein	15740	8.29	0.34	1.2	3	458		C:cell surface		C:extracellular space; C:cell surface; C:integral component of membrane
49	AEF32258.1	Acetylcholinesterase-2	64211	5.43	0.08	0.39	4	457		F:cholinesterase activity	Cholinesterase; Acetylcholinesterase; Carboxylesterase	P:acetylcholine catabolic process in synaptic cleft; P:regulation of locomotion; P:ammonium ion metabolic process; F:acetylcholinesterase activity; F:cholinesterase activity; F:protein homodimerization activity
50	VDP19710.1	Superoxide dismutase [Cu-Zn]	24680	9.4	0.35	0.97	4	456		P:superoxide metabolic process; P:oxidation-reduction process; F:superoxide dismutase activity; F:metal ion binding	Superoxide dismutase	P:removal of superoxide radicals; P:oxidation-reduction process; F:superoxide dismutase activity; F:copper ion binding; C:extracellular space; C:membrane
51	CCC54337.1	Transthyretin-related-1	14658	8.24	0.43	1.33	3	454				C:extracellular space; C:cell surface
52	VDO83947.1	Uncharacterized protein	16002	5.47	0.44	2.66	2	450
53	VDO93921.1	Uncharacterized protein	11729	4.29	0.39	3.04	3	444
54	VDO96047.1	zona pellucida-like domain protein	78658	5.93	0.13	0.31	3	443		F:calcium ion binding		F:calcium ion binding; C:integral component of membrane
55	VDO62225.1	Uncharacterized protein	20618	6.75	0.3	0.83	3	442
56	VDO83906.1	Uncharacterized protein	25504	4.18	0.14	0.64	3	432				P:protein phosphorylation; F:nucleic acid binding; F:protein serine/threonine kinase activity; F:ATP binding; C:integral component of membrane
57	VDO98422.1	Uncharacterized protein	10148	7.64	0.45	1.25	2	429
58	VDO64088.1	Transmembrane cell adhesion receptor mua-3	302815	5.63	0.03	0.09	6	428		F:calcium ion binding		P:cell-matrix adhesion; F:calcium ion binding; F:collagen binding; F:intermediate filament binding; C:cell; C:intermediate filament; C:plasma membrane; C:integral component of membrane; C:hemidesmosome
59	VDO98682.1	Transthyretin-like family protein	16509	8.83	0.1	0.29	1	426		C:cell surface		C:extracellular space; C:cell surface
60	VDO96639.1	Alarmin release inhibitor (HpARI) Precursor	16584	6.02	0.36	1.12	3	410				P:regulation of response to stimulus; P:response to host defenses
61	VDL64681.1	Dynein light chain	8495	6.54	0.3	0.48	1	370		P:microtubule-based process; C:dynein complex	Nucleoside-triphosphate phosphatase	P:apoptotic process; P:microtubule-based process; P:cell division; P:meiotic cell cycle; P:positive regulation of ATP-dependent microtubule motor activity, plus-end-directed; F:motor activity; F:dynein intermediate chain binding; F:dynein light intermediate chain binding; C:nuclear envelope; C:cytoplasm; C:cytoplasmic dynein complex; C:microtubule; C:integral component of membrane
62	VDP44032.1	HATPase_c domain-containing protein	82623	5.08	0.09	0.29	5	368		P:protein folding; F:ATP binding; F:unfolded protein binding		P:protein folding; P:ubiquitin-dependent ERAD pathway; F:ATP binding; F:unfolded protein binding; C:endoplasmic reticulum; C:perinuclear region of cytoplasm
63	VDO98683.1	Transthyretin-like family protein	15210	9.3	0.31	0.72	2	366		C:cell surface		C:extracellular space; C:cell surface
64	VDO78081.1	4-hydroxyphenylpyruvate dioxygenase	43105	5.84	0.11	0.34	2	360		P:aromatic amino acid family metabolic process; P:oxidation-reduction process; F:4-hydroxyphenylpyruvate dioxygenase activity; F:oxidoreductase activity, acting on single donors with incorporation of molecular oxygen	Acting on single donors with incorporation of molecular oxygen (oxygenases). The oxygen incorporated need not be derived from O(2); 4-hydroxyphenylpyruvate dioxygenase	P:nucleosome assembly; P:L-phenylalanine catabolic process; P:tyrosine catabolic process; P:oxidation-reduction process; F:DNA binding; F:4-hydroxyphenylpyruvate dioxygenase activity; F:metal ion binding; C:Golgi membrane; C:nucleosome; C:cell; C:nucleus; C:endoplasmic reticulum membrane; C:host cell nucleus; C:Golgi apparatus subcompartment; C:endoplasmic reticulum subcompartment
65	VDP52646.1	Uncharacterized protein	11648	5.1	0.18	0.42	1	358
66	VDO62354.1	Peptidyl-prolyl cis-trans isomerase	22261	8.53	0.33	1.11	4	357	U	P:protein peptidyl-prolyl isomerization; P:protein folding; F:peptidyl-prolyl cis-trans isomerase activity	Peptidylprolyl isomerase	P:protein peptidyl-prolyl isomerization; P:protein folding; F:peptidyl-prolyl cis-trans isomerase activity; F:cyclosporin A binding; C:cell; C:cytoplasm; C:intracellular membrane-bounded organelle
67	VDO88436.1	A2M_N_2 domain-containing protein	79210	5.58	0.08	0.24	4	347		F:endopeptidase inhibitor activity		P:negative regulation of endopeptidase activity; F:endopeptidase inhibitor activity; C:extracellular region; C:integral component of membrane
68	CCC54334.1	Novel secreted protein 4	17993	6.69	0.12	0.26	1	338
69	VDO71438.1	EF hand	31635	4.52	0.21	0.49	3	331		F:calcium ion binding		P:cuticle development; F:calcium ion binding; C:endoplasmic reticulum
70	VDO18564.1	TCTP domain-containing protein	56758	5.27	0.07	0.25	3	319		P:ribosome biogenesis		P:ribosomal large subunit assembly; P:cytoplasmic translation; F:structural constituent of ribosome; F:large ribosomal subunit rRNA binding; C:integral component of membrane; C:cytosolic large ribosomal subunit
71	VDP11935.1	Actin	41532	5.85	0.12	0.35	2	318				P:mitotic cytokinesis; P:meiosis II cytokinesis; P:embryo development ending in birth or egg hatching; P:cortical actin cytoskeleton organization; P:locomotion; F:structural constituent of cytoskeleton; F:ATP binding; C:striated muscle thin filament; C:actin filament; C:cell cortex
72	VDO22434.1	Uncharacterized protein	23648	5.3	0.06	0.19	1	313
73	VDO61187.1	Uncharacterized protein	47355	8.47	0.09	0.31	2	312
74	VDO67327.1	NOmpA Homolog (Drosophila nompA: no mechanoreceptor potential A)	117480	5.66	0.05	0.11	3	303				P:molting cycle, collagen and cuticulin-based cuticle; C:integral component of membrane
75	VDP14903.1	EGF-like domain-containing protein	45960	8.24	0.06	0.21	2	303		P:proteolysis; F:metalloendopeptidase activity; F:metallopeptidase activity; F:zinc ion binding	Acting on peptide bonds (peptidases)	P:proteolysis; F:metalloendopeptidase activity; F:zinc ion binding
76	VDO85557.1	EF hand	19792	8.58	0.12	0.23	1	301				F:calcium ion binding; C:membrane; C:integral component of membrane
77	VDP10855.1	Apyrase	35600	5.58	0.12	0.27	2	296		F:calcium ion binding; F:nucleoside-diphosphatase activity	Guanosine-diphosphatase; Nucleoside diphosphate phosphatase	P:reproduction; P:UDP catabolic process; P:gastrulation; P:determination of adult lifespan; P:response to heat; P:endoplasmic reticulum unfolded protein response; P:regulation of growth rate; P:pyrimidine ribonucleoside catabolic process; P:GDP catabolic process; P:pharynx development; F:guanosine-diphosphatase activity; F:calcium ion binding; F:protein binding; F:nucleoside-diphosphatase activit…
78	VDO97327.1	14_3_3 domain-containing protein	28350	4.78	0.12	0.28	2	296				P:dauer larval development; P:negative regulation of protein import into nucleus; P:cytoplasmic sequestering of protein; F:transcription factor binding; C:cell; C:nucleus; C:cytoplasm
79	VDL71204.1	TIL domain-containing protein	11466	7.51	0.17	0.43	1	294				C:integral component of membrane
80	VDO85208.1	Fatty Acid/Retinol binding protein	28219	9.63	0.06	0.16	1	292		F:lipid binding		F:oleic acid binding; C:cell; C:cytoplasm; C:integral component of membrane
81	VDO74487.1	Pepsin inhibitor-3-like repeated domain protein	25084	6.41	0.06	0.18	1	292				P:negative regulation of endopeptidase activity; F:aspartic-type endopeptidase inhibitor activity; C:extracellular region
82	VDO94720.1	EGF calcium-binding domain containing protein	158819	4.84	0.05	0.16	5	288		F:calcium ion binding		F:calcium ion binding; C:integral component of membrane
83	VDP06416.1	peptidase family M13	80022	6.05	0.07	0.17	3	285		P:proteolysis; F:metalloendopeptidase activity; F:metallopeptidase activity	Acting on peptide bonds (peptidases)	P:proteolysis; F:metalloendopeptidase activity; C:integral component of membrane
84	VDO99846.1	C-type lectin domain-containing protein	130825	4.85	0.02	0.07	2	282
85	VDP52991.1	shTK domain protein	15242	5.91	0.22	0.72	2	278
86	AEP82924.1	Venom allergen/ancylostoma secreted protein-like 7 isoform 3	26896	5.4	0.23	0.87	1	274				C:extracellular region
87	VDO61191.1	Sushi domain-containing protein	21197	5.14	0.13	0.48	2	264				P:suppression of host defenses by symbiont; P:induction by symbiont of host defense response; P:response to host immune response; P:regulation of cytokine activity; P:regulation of response to cytokine stimulus; F:interleukin-33 binding; F:DNA binding; C:extracellular region; C:host cell nucleus
88	VDO61188.1	Sushi domain-containing protein	22282	4.88	0.09	0.21	1	264
89	VDO75100.1	Alarmin release inhibitor	33577	8.67	0.18	0.46	3	263				P:suppression of host defenses by symbiont; P:induction by symbiont of host defense response; P:response to host immune response; P:regulation of cytokine activity; P:regulation of response to cytokine stimulus; F:interleukin-33 binding; F:DNA binding; C:extracellular region; C:host cell nucleus
90	VDP12509.1	Uncharacterized protein	20460	8.83	0.1	0.23	1	260
91	AEP82927.1	Venom allergen/ancylostoma secreted protein-like 10	29033	8.38	0.13	0.33	2	251				C:extracellular region
92	VDO99034.1	Uncharacterized protein	15333	6.59	0.26	1.25	3	251
93	VDO20176.1	Uncharacterized protein	12999	4.79	0.26	0.89	2	246				C:membrane; C:integral component of membrane
94	EYC15444.1	EGF-like domain protein	237453	5.21	0.01	0.04	0	246	U	F:calcium ion binding		P:cell adhesion; P:multicellular organism development; F:calcium ion binding; F:protein binding; C:cell; C:cytoplasm; C:cytoskeleton; C:intermediate filament; C:plasma membrane; C:integral component of membrane; C:hemidesmosome; C:extracellular matrix; C:hemidesmosome associated protein complex
95	CCC54333.1	PHA domain	28751	8.39	0.16	0.34	2	244				P:suppression of host defenses by symbiont; P:induction by symbiont of host defense response; P:response to host immune response; P:regulation of cytokine activity; P:regulation of response to cytokine stimulus; F:interleukin-33 binding; F:DNA binding; C:extracellular region; C:host cell nucleus
96	VDO84109.1	SCP domain-containing protein	27984	5.22	0.14	0.57	3	235				C:extracellular region
97	VDP08625.1	ShKT domain-containing protein	10249	5.58	0.14	1.23	1	234				C:integral component of membrane
98	VDO80044.1	Transthyretin-like family protein	14812	5.31	0.12	0.32	1	234		C:cell surface		C:extracellular space; C:cell surface; C:integral component of membrane
99	VDO19079.1	Fasciclin domain protein	80516	5.67	0.07	0.23	4	230				P:macroautophagy; C:fungal-type vacuole membrane; C:extracellular space; C:cell; C:mitochondrion
100	VDO74022.1	Col_cuticle_N domain-containing protein	29594	8.05	0.05	0.33	1	226		F:structural constituent of cuticle		P:larval development; F:structural constituent of cuticle; C:collagen trimer; C:integral component of membrane
101	VDO60768.1	Transthyretin-like family protein	16745	5.6	0.09	0.28	1	221		C:cell surface		C:extracellular space; C:cell surface
102	VDO11942.1	Triosephosphate isomerase	25392	6.97	0.08	0.18	1	220		P:glycolytic process; F:catalytic activity; F:triose-phosphate isomerase activity	Triose-phosphate isomerase; Methylglyoxal synthase	P:gluconeogenesis; P:glycolytic process; P:determination of adult lifespan; P:glycerol catabolic process; P:cell redox homeostasis; P:glyceraldehyde-3-phosphate biosynthetic process; F:triose-phosphate isomerase activity; F:methylglyoxal synthase activity; C:cell; C:cytosol
103	VDO82495.1	SCP domain-containing protein	26336	4.69	0.19	0.37	2	217				P:response to oxidative stress; P:oxidation-reduction process; P:cellular oxidant detoxification; F:peroxidase activity; F:heme binding; C:extracellular region
104	VDO88332.1	Myosin head	232049	5.74	0.01	0.04	2	216	U	F:motor activity; F:ATP binding; F:actin filament binding; C:myosin complex	Nucleoside-triphosphate phosphatase	P:locomotory behavior; P:positive regulation of ovulation; F:motor activity; F:ATP binding; F:actin filament binding; C:cell; C:muscle myosin complex; C:striated muscle myosin thick filament; C:myosin complex; C:A band
105	VDP02365.1	Malate dehydrogenase	25108	9.4	0.14	0.4	2	214		P:carbohydrate metabolic process; P:malate metabolic process; P:oxidation-reduction process; F:catalytic activity; F:oxidoreductase activity; F:malate dehydrogenase activity; F:oxidoreductase activity, acting on the CH-OH group of donors, NAD or NADP as acceptor	Malate dehydrogenase	P:carbohydrate metabolic process; P:tricarboxylic acid cycle; P:oxaloacetate metabolic process; P:malate metabolic process; P:NADH metabolic process; F:L-malate dehydrogenase activity; C:cytosol
106	AVN88300.1	Transforming growth factor beta mimic 9	28848	6.54	0.18	0.55	2	213
107	VDP38506.1	SCP domain-containing protein	53054	5.42	0.09	0.27	2	213		C:extracellular region		C:extracellular region
108	VDP12145.1	SCP domain-containing protein	50499	7.82	0.05	0.18	1	213	U			C:extracellular region
109	VDO67505.1	Peptidase C13 family protein	45935	5.83	0.15	0.32	3	212		P:proteolysis; F:peptidase activity	Acting on peptide bonds (peptidases); Legumain	P:proteolysis; F:cysteine-type endopeptidase activity
110	VDO83005.1	DAO domain-containing protein	54494	6.27	0.1	0.26	3	208	U	P:D-amino acid metabolic process; P:oxidation-reduction process; F:D-amino-acid oxidase activity; F:oxidoreductase activity; F:FAD binding	D-aspartate oxidase; D-amino-acid oxidase	P:D-amino acid metabolic process; P:oxidation-reduction process; F:D-amino-acid oxidase activity; F:FAD binding
111	VDP16736.1	GST N-terminal domain-containing protein	21338	8.58	0.17	0.48	2	207		F:protein binding	Glutathione transferase	F:protein binding; F:transferase activity
112	VDO18942.1	Uncharacterized protein	16776	8.76	0.24	1.1	3	205
113	VDO70436.1	EF hand	43197	5.05	0.04	0.1	1	204	U	F:calcium ion binding		F:calcium ion binding
114	VDO18432.1	Peptidase family M13	63128	5.88	0.09	0.22	3	204		P:proteolysis; F:metalloendopeptidase activity; F:metallopeptidase activity	Acting on peptide bonds (peptidases)	P:proteolysis; F:metalloendopeptidase activity
115	VDP06097.1	Uncharacterized protein	22949	6.64	0.11	0.2	1	203	U
116	AEP82928.1	Venom allergen/ancylostoma secreted protein-like 12	49538	6.33	0.06	0.19	2	201				C:extracellular region
117	ABV44405.1	Tropomyosin	33130	4.66	0.05	0.32	1	198				P:regulation of muscle contraction; P:regulation of actin filament polymerization; P:negative regulation of actin filament depolymerization; P:spicule insertion; P:locomotion; P:regulation of protein binding; F:actin filament binding; C:striated muscle thin filament; C:actin filament; C:I band
118	VDO19149.1	Fumarate hydratase	51113	7.04	0.09	0.18	2	194		P:tricarboxylic acid cycle; P:fumarate metabolic process; F:catalytic activity; F:fumarate hydratase activity; F:lyase activity; C:tricarboxylic acid cycle enzyme complex	Fumarate hydratase	P:tricarboxylic acid cycle; P:fumarate metabolic process; P:malate metabolic process; F:fumarate hydratase activity; C:mitochondrial matrix; C:integral component of membrane; C:tricarboxylic acid cycle enzyme complex
119	VDP33044.1	Uncharacterized protein	24697	5.86	0.09	0.18	1	189			Lysozyme	P:peptidoglycan catabolic process; P:innate immune response; P:defense response to Gram-negative bacterium; P:defense response to Gram-positive bacterium; P:multi-organism process; F:lysozyme activity
120	VDO97718.1	Tubulin-specific chaperone A	13069	5.28	0.14	0.37	1	186	U	P:tubulin complex assembly; P:post-chaperonin tubulin folding pathway; F:beta-tubulin binding		P:tubulin complex assembly; P:post-chaperonin tubulin folding pathway; F:beta-tubulin binding; C:cytoplasm; C:microtubule
121	VDO81910.1	Ground-like domain-containing protein	20464	6.92	0.11	0.23	1	186
122	VDO83943.1	Uncharacterized protein	16775	4.77	0.32	1.1	2	185
123	VDO77298.1	Follistatin-like domain-containing protein	26917	5.9	0.07	0.16	1	185		F:calcium ion binding; F:protein binding; C:extracellular space		F:calcium ion binding; F:protein binding; C:extracellular space
124	VDO73987.1	HATPase_c domain-containing protein	81830	5	0.09	0.3	2	184	U	P:protein folding; F:ATP binding; F:unfolded protein binding	Adenosinetriphosphatase; Nucleoside-triphosphate phosphatase	P:protein export from nucleus; P:cell cycle; P:determination of adult lifespan; P:detection of chemical stimulus; P:response to inorganic substance; P:positive regulation of phosphoprotein phosphatase activity; P:cellular response to heat; P:dauer larval development; P:chemotaxis to cAMP; P:protein stabilization; P:regulation of chemotaxis; P:chaperone-mediated protein folding; P:response to biot…
125	AVN88297.1	Transforming growth factor beta mimic 6	29342	8.48	0.09	0.33	1	182	U
126	VDP09382.1	UCR_hinge domain-containing protein (actin)	49710	5.12	0.06	0.18	1	181	U			P:nematode larval development; P:protein phosphorylation; P:microvillus assembly; P:larval feeding behavior; P:tube formation; P:positive regulation of eating behavior; F:protein kinase activity; F:ATP binding; C:cell; C:plasma membrane; C:microvillar actin bundle; C:cytoplasmic region; C:terminal web
127	VDO26071.1	Sushi domain-containing protein	14858	8.62	0.2	0.32	1	181				F:carbohydrate binding
128	VDP11958.1	Uncharacterized protein	17401	7.7	0.08	0.27	1	180	U
129	PIO60740.1	Uncharacterized protein	4802	3.52	0.34	1.27	1	179	U	P:microtubule-based process; C:microtubule	Nucleoside-triphosphate phosphatase	P:microtubule cytoskeleton organization; P:mitotic cell cycle; P:thigmotaxis; P:positive regulation of detection of mechanical stimulus involved in sensory perception of touch; P:positive regulation of mechanosensory behavior; F:GTPase activity; F:structural constituent of cytoskeleton; F:GTP binding; C:cell; C:cytoplasm; C:microtubule; C:axon; C:neuronal cell body
130	VDO19057.1	HintN domain-containing protein	71140	7.82	0.04	0.13	2	178	U	P:protein autoprocessing		P:nematode larval development; P:cell-cell signaling; P:intein-mediated protein splicing; P:protein autoprocessing; P:molting cycle, collagen and cuticulin-based cuticle; C:integral component of membrane; C:collagen and cuticulin-based cuticle extracellular matrix
131	VDL63974.1	Deoxyribonuclease-2 (inferred by orthology to a C. elegans protein)	39698	6.64	0.03	0.11	1	175		P:DNA metabolic process; F:deoxyribonuclease II activity	Acting on ester bonds; Deoxyribonuclease II; Acting on ester bonds	P:apoptotic DNA fragmentation; F:deoxyribonuclease II activity; C:cell; C:nucleus; C:lysosome
132	VDP43671.1	Saposin B-type domain-containing protein	14830	5.19	0.14	0.74	1	175				P:lipid metabolic process; P:transmembrane receptor protein serine/threonine kinase signaling pathway; F:transmembrane receptor protein serine/threonine kinase activity; C:membrane; C:integral component of membrane
133	VDP23740.1	Peptidase_M13_N domain-containing protein	21222	5.26	0.08	0.22	1	174		P:proteolysis; F:metalloendopeptidase activity	Acting on peptide bonds (peptidases)	P:proteolysis; F:metalloendopeptidase activity
134	AEP82915.1	Venom allergen/ancylostoma secreted protein-like 2 isoform 1	50656	6.78	0.06	0.18	2	171		C:extracellular region		C:extracellular region
135	VDP05504.1	Galectin	30159	6.01	0.1	0.18	2	167	U	F:carbohydrate binding		P:regulation of cytokine production; P:negative regulation of mononuclear cell proliferation; P:positive regulation of apoptotic process; P:negative regulation of nitric oxide biosynthetic process; P:regulation of phagocytosis; F:protein binding; F:galactoside binding; F:carbohydrate binding; C:membrane; C:collagen and cuticulin-based cuticle extracellular matrix
136	VDP07801.1	SCP domain-containing protein	22538	6.7	0.08	0.2	1	166				P:binding of sperm to zona pellucida; P:negative regulation of cell growth involved in cardiac muscle cell development; C:acrosomal vesicle; C:extracellular space; C:cell; C:sperm connecting piece
137	VDP09133.1	SERPIN domain-containing protein	16181	4.95	0.1	0.29	1	166	U	C:extracellular space		C:extracellular space
138	VDP07199.1	Annexin	29105	5.09	0.11	0.33	2	166		F:calcium ion binding; F:calcium-dependent phospholipid binding		P:engulfment of apoptotic cell; P:import into cell; F:phosphatidylserine binding; F:calcium ion binding; F:calcium-dependent phospholipid binding; F:1-phosphatidylinositol binding; F:heparin binding; F:phosphatidylethanolamine binding; C:cell; C:cytoplasm; C:plasma membrane; C:intracellular membrane-bounded organelle
139	VDP09528.1	Ground-like domain-containing protein	24658	6.08	0.06	0.18	1	164
140	VDO79671.1	Rab GDP dissociation inhibitor	50238	5.36	0.08	0.18	2	160	U	P:small GTPase mediated signal transduction; P:protein transport; F:GDP-dissociation inhibitor activity; F:Rab GDP-dissociation inhibitor activity	3-demethylubiquinol 3-O-methyltransferase; Polyprenyldihydroxybenzoate methyltransferase	P:ubiquinone biosynthetic process; P:small GTPase mediated signal transduction; P:protein transport; P:vesicle-mediated transport; P:methylation; P:positive regulation of GTPase activity; F:hexaprenyldihydroxybenzoate methyltransferase activity; F:Rab GDP-dissociation inhibitor activity; F:GTPase activator activity; F:2-polyprenyl-6-methoxy-1,4-benzoquinone methyltransferase activity; F:3-demethy…
141	VDO96846.1	Uncharacterized protein	14377	7.66	0.11	0.33	1	158	U			P:multicellular organism development; C:membrane; C:integral component of membrane
142	VDO37448.1	shTK domain protein	15205	9.46	0.11	0.31	1	158			Acting on peptide bonds (peptidases)	P:proteolysis; P:molting cycle, collagen and cuticulin-based cuticle; F:metalloendopeptidase activity; F:zinc ion binding; C:extracellular region
143	VDO18921.1	Kunitz/Bovine pancreatic trypsin inhibitor domain protein	20775	8.29	0.27	0.83	3	158	U	F:serine-type endopeptidase inhibitor activity		P:negative regulation of endopeptidase activity; F:serine-type endopeptidase inhibitor activity
144	VDO90415.1	Galectin	17289	6.4	0.15	0.27	1	157		F:carbohydrate binding		F:carbohydrate binding; F:glycolipid binding; C:cell; C:cytoplasm; C:apical part of cell
145	VDO90910.1	Pept_C1 domain-containing protein	18543	5.51	0.21	0.25	1	157		P:proteolysis; F:cysteine-type peptidase activity	Cathepsin B	P:proteolysis; F:cysteine-type peptidase activity
146	VDP10469.1	Transthyretin-like family protein	16233	5.43	0.21	0.67	2	156		C:cell surface		C:extracellular space; C:cell surface
147	VDO18744.1	Superoxide dismutase [Cu-Zn]	16711	5.88	0.25	0.64	2	155		P:superoxide metabolic process; P:oxidation-reduction process; F:superoxide dismutase activity; F:metal ion binding	Superoxide dismutase	P:age-dependent response to oxidative stress; P:removal of superoxide radicals; P:regulation of vulval development; P:oxidation-reduction process; P:regulation of brood size; F:superoxide dismutase activity; F:copper ion binding; F:protein homodimerization activity; C:extracellular space; C:cell; C:mitochondrion; C:cytosol; C:integral component of membrane
148	VDO70471.1	Uncharacterized protein	20696	5.86	0.13	0.5	2	155
149	VDP21937.1	Uncharacterized protein	15389	6.73	0.19	0.71	0	153	U
150	VDP03164.1	Uncharacterized protein	26533	5.49	0.13	0.37	2	151
151	VDO59867.1	Glyceraldehyde-3-phosphate dehydrogenase	36724	7.72	0.12	0.26	2	149		P:glucose metabolic process; P:oxidation-reduction process; F:oxidoreductase activity, acting on the aldehyde or oxo group of donors, NAD or NADP as acceptor; F:NADP binding; F:NAD binding	Glyceraldehyde-3-phosphate dehydrogenase (NAD(P)(+)) (phosphorylating); Glyceraldehyde-3-phosphate dehydrogenase (phosphorylating)	P:glucose metabolic process; P:glycolytic process; P:oxidation-reduction process; F:glyceraldehyde-3-phosphate dehydrogenase (NAD+) (phosphorylating) activity; F:NADP binding; F:NAD binding
152	VDP21838.1	Uncharacterized protein	16603	4.21	0.11	0.28	1	149
153	VDP58856.1	Sushi domain-containing protein	17017	7.52	0.23	0.63	2	148
154	VDP08473.1	Alpha-1,4 glucan phosphorylase	100982	5.85	0.03	0.09	2	148	U	P:carbohydrate metabolic process; F:1,4-alpha-oligoglucan phosphorylase activity; F:glycogen phosphorylase activity; F:pyridoxal phosphate binding	Glycogen phosphorylase	P:glycogen catabolic process; F:glycogen phosphorylase activity; F:pyridoxal phosphate binding; F:linear malto-oligosaccharide phosphorylase activity; F:SHG alpha-glucan phosphorylase activity; C:cytoplasm
155	VDP05614.1	2,3-bisphosphoglycerate-independent phosphoglycerate mutase	39273	6.56	0.11	0.24	2	147	U	P:glucose catabolic process; F:catalytic activity; F:phosphoglycerate mutase activity; F:manganese ion binding; F:metal ion binding; C:cytoplasm	Intramolecular transferases; Phosphoglycerate mutase (2,3-diphosphoglycerate-independent)	P:glucose catabolic process; P:cellular carbohydrate metabolic process; F:manganese ion binding; F:2,3-bisphosphoglycerate-independent phosphoglycerate mutase activity; C:cytoplasm; C:integral component of membrane
156	VDP12275.1	FABP domain-containing protein	17408	8.45	0.1	0.27	1	147		F:lipid binding		F:lipid binding
157	VDL73797.1	Transthyretin-like family protein	15268	9.02	0.09	0.31	1	146		C:cell surface		C:extracellular space; C:cell surface
158	VDO92415.1	Uncharacterized protein	13583	9.1	0.14	0.36	1	146				P:negative regulation of endopeptidase activity; F:metalloendopeptidase inhibitor activity; C:extracellular region; C:integral component of membrane
159	VDO83708.1	CBN-EXC-4 protein	29797	6.03	0.06	0.15	1	146				P:epithelial cell development; P:regulation of tube size; P:chloride transmembrane transport; F:chloride channel activity; C:cell; C:nucleus; C:lysosome; C:integral component of plasma membrane; C:apical plasma membrane; C:apical junction complex
160	AVN88298.1	Transforming growth factor beta mimic 7	68557	8.21	0.06	0.13	2	145	U
161	VDO18445.1	DUF148 domain-containing protein	19898	7.77	0.12	0.52	2	143	U
162	VDP13741.1	Uncharacterized protein	35424	6.15	0.09	0.27	2	143	U
163	AEP82923.1	Venom allergen/ancylostoma secreted protein-like 7 isoform 2	26799	5.28	0.09	0.38	1	143	U			C:extracellular region
164	VDP04976.1	a-macroglobulin complement component	88538	5.77	0.05	0.1	2	143	U	F:endopeptidase inhibitor activity; C:extracellular region; C:extracellular space		P:negative regulation of endopeptidase activity; F:endopeptidase inhibitor activity; C:extracellular space; C:integral component of membrane
165	VDO19012.1	Uncharacterized protein	22026	8.92	0.13	0.46	2	142
166	VDO81416.1	Putative chaperone protein DnaK	70294	5.36	0.05	0.13	2	142	U		Adenosinetriphosphatase; Nucleoside-triphosphate phosphatase	P:determination of adult lifespan; P:response to heat; P:cellular response to unfolded protein; P:protein refolding; P:retrograde transport, endosome to Golgi; P:chaperone cofactor-dependent protein refolding; F:ATP binding; F:ATPase activity; F:heat shock protein binding; F:protein folding chaperone; F:unfolded protein binding; F:misfolded protein binding; C:cell; C:nucleus; C:cytosol; C:plasma …
167	VDO94699.1	Aldo_ket_red domain-containing protein	11095	8.79	0.3	1.09	2	142	U	P:oxidation-reduction process; F:oxidoreductase activity		P:oxidation-reduction process; F:oxidoreductase activity
168	VDP53220.1	Peptidase M13 domain containing protein	10751	5.39	0.16	0.46	1	140		P:proteolysis; F:metalloendopeptidase activity	Acting on peptide bonds (peptidases)	P:proteolysis; F:metalloendopeptidase activity; C:membrane
169	VDO47591.1	Astacin-like metalloprotease	8628	9.65	0.14	0.6	1	139	U		Acting on peptide bonds (peptidases)	P:proteolysis; P:molting cycle, collagen and cuticulin-based cuticle; F:metalloendopeptidase activity; F:zinc ion binding; C:extracellular region
170	VDL71784.1	4-hydroxyphenylpyruvate dioxygenase	45299	5.6	0.07	0.2	1	138		P:aromatic amino acid family metabolic process; P:oxidation-reduction process; F:4-hydroxyphenylpyruvate dioxygenase activity; F:oxidoreductase activity, acting on single donors with incorporation of molecular oxygen	Acting on single donors with incorporation of molecular oxygen (oxygenases). The oxygen incorporated need not be derived from O(2); 4-hydroxyphenylpyruvate dioxygenase	P:nucleosome assembly; P:L-phenylalanine catabolic process; P:tyrosine catabolic process; P:oxidation-reduction process; F:DNA binding; F:4-hydroxyphenylpyruvate dioxygenase activity; F:metal ion binding; C:Golgi membrane; C:nucleosome; C:cell; C:nucleus; C:endoplasmic reticulum membrane; C:host cell nucleus; C:Golgi apparatus subcompartment; C:endoplasmic reticulum subcompartment
171	VDO18915.1	PID domain-containing protein	52691	6.07	0.06	0.17	2	136	U	F:protein binding
172	VDO77090.1	unnamed protein product [Heligmosomoides polygyrus]
173	VDO19911.1	Phosphoglucomutase/phosphomannomutase, alpha/beta/alpha domain II	26702	6.31	0.14	0.37	2	134	U	P:carbohydrate metabolic process; F:intramolecular transferase activity, phosphotransferases	Phosphoglucomutase (alpha-D-glucose-1,6-bisphosphate-dependent); Phosphopentomutase
174	VDP08997.1	Oxidoreductase, short chain dehydrogenase/reductase family protein	11266	4.85	0.16	0.44	1	133
175	VDO84240.1	HABP4_PAI-RBP1 domain-containing protein	36575	8.97	0.05	0.11	1	132		F:RNA binding		F:RNA binding; C:nucleus; C:cytoplasm; C:RISC complex
176	KJH49730.1	Antioxidant, AhpC/TSA family	16090	5.91	0.09	0.29	1	131	U	P:sensory perception; P:photoreceptor cell maintenance	Protein-disulfide reductase	P:sensory perception; P:cell redox homeostasis; P:photoreceptor cell maintenance
177	VDO18707.1	Uncharacterized protein	21470	5.18	0.06	0.22	1	130		F:lipid binding		F:lipid binding
178	VDP16485.1	Kunitz/Bovine pancreatic trypsin inhibitor domain protein	15740	8.44	0.2	0.69	2	129	U	F:serine-type endopeptidase inhibitor activity		P:negative regulation of endopeptidase activity; F:serine-type endopeptidase inhibitor activity; C:cellular anatomical entity
179	VDO78610.1	Uncharacterized protein	14438	11.45	0.1	0.33	1	128
180	VDP45435.1	Thioredoxin domain-containing protein	21977	6.2	0.13	0.47	2	128		P:oxidation-reduction process; F:antioxidant activity; F:oxidoreductase activity; F:peroxiredoxin activity	Peroxiredoxin; Peroxidase; GDP-Man:Man(1)GlcNAc(2)-PP-dolichol alpha-1,3-mannosyltransferase	P:negative regulation of transcription by RNA polymerase II; P:protein glycosylation; P:determination of adult lifespan; P:response to metal ion; P:heat acclimation; P:response to hydrogen peroxide; P:hydrogen peroxide catabolic process; P:cell redox homeostasis; P:oxidation-reduction process; P:mannosylation; P:cellular oxidant detoxification; F:GDP-Man:Man1GlcNAc2-PP-Dol alpha-1,3-mannosyltrans…
181	VDP24346.1	Uncharacterized protein	41611	7.98	0.06	0.22	1	128				C:membrane; C:integral component of membrane
182	VDO76644.1	Moesin/ezrin/radixin homolog 1	71068	6.78	0.02	0.06	1	125		F:actin binding; F:cytoskeletal protein binding; C:cytoskeleton		P:morphogenesis of an epithelium; P:nematode larval development; P:actin filament organization; P:tube formation; P:protein localization to basolateral plasma membrane; F:actin binding; F:structural molecule activity; F:cytoskeletal anchor activity; C:cell; C:actin filament; C:apical plasma membrane; C:membrane-enclosed lumen; C:apical cortex
183	VDP06474.1	Putative gamma-glutamyltransferase	32282	5.65	0.08	0.14	1	124		P:glutathione catabolic process; F:glutathione hydrolase activity	Gamma-glutamyltransferase; Leukotriene-C(4) hydrolase; Acting on peptide bonds (peptidases); Peptidyltransferase; Glutathione gamma-glutamate hydrolase	P:proteolysis; P:glutathione catabolic process; F:peptidyltransferase activity; F:glutathione hydrolase activity; C:plasma membrane
184	VDO61101.1	Uncharacterized protein	38289	8.26	0.04	0.12	1	124	U			F:transferase activity; F:transferase activity, transferring acyl groups; F:transferase activity, transferring acyl groups other than amino-acyl groups; C:membrane; C:integral component of membrane
185	VDP38726.1	Zinc metalloproteinase	57487	5.54	0.05	0.16	2	122	U	P:proteolysis; P:molting cycle, collagen and cuticulin-based cuticle; F:metalloendopeptidase activity; F:metallopeptidase activity; F:zinc ion binding	Acting on peptide bonds (peptidases)	P:proteolysis; P:molting cycle, collagen and cuticulin-based cuticle; F:metalloendopeptidase activity; F:zinc ion binding; C:extracellular region
186	VDO40663.1	ShKT domain-containing protein	7725	5.83	0.19	0.68	1	121				C:membrane; C:integral component of membrane
187	VDO83949.1	Uncharacterized protein	16171	5.77	0.18	0.67	1	119	U
188	VDP46159.1	Uncharacterized protein	21304	5.15	0.17	0.48	2	119
189	VDO34364.1	TCTP domain-containing protein	55388	6.07	0.06	0.16	2	119	U	P:ribosome biogenesis		P:ribosomal large subunit assembly; P:cytoplasmic translation; F:structural constituent of ribosome; F:large ribosomal subunit rRNA binding; C:integral component of membrane; C:cytosolic large ribosomal subunit
190	VDP27241.1	Uncharacterized protein	17574	7.63	0.16	0.61	1	119	U
191	VDP20111.1	Uncharacterized protein	16533	9.01	0.09	0.29	1	119				C:integral component of membrane
192	VDO18733.1	Uncharacterized protein	18025	7.58	0.07	0.59	1	118	U
193	XP_013291422.1	Kunitz/Bovine pancreatic trypsin inhibitor domain protein	138959	5.26	0.02	0.06	2	117	U	F:serine-type endopeptidase inhibitor activity		P:cell morphogenesis; P:nematode larval development; P:embryo development ending in birth or egg hatching; P:negative regulation of endopeptidase activity; P:multicellular organism reproduction; P:cellular component morphogenesis; P:embryonic morphogenesis; F:serine-type endopeptidase inhibitor activity; C:basement membrane
194	VDO90610.1	Uncharacterized protein	33017	8.56	0.09	0.26	2	117
195	VDO62421.1	Peptidyl-prolyl cis-trans isomerase	22150	9.34	0.2	0.76	3	115	U	P:protein peptidyl-prolyl isomerization; P:protein folding; F:peptidyl-prolyl cis-trans isomerase activity	Peptidylprolyl isomerase	P:protein peptidyl-prolyl isomerization; P:protein folding; F:peptidyl-prolyl cis-trans isomerase activity; F:protein binding; F:cyclosporin A binding; C:cell; C:cytoplasm; C:intracellular membrane-bounded organelle
196	VDO70608.1	NAC-A/B domain-containing protein	21095	4.49	0.13	0.46	2	115	U	C:nascent polypeptide-associated complex		P:protein targeting to membrane; P:protein ubiquitination; F:ubiquitin-protein transferase activity; F:unfolded protein binding; C:nascent polypeptide-associated complex
197	VDO71866.1	Chaperonin GroL	60873	5.38	0.02	0.07	1	111	U	P:protein folding; P:protein refolding; F:ATP binding		P:nematode larval development; P:apoptotic mitochondrial changes; P:embryo development ending in birth or egg hatching; P:mitochondrial unfolded protein response; P:protein refolding; P:protein import into mitochondrial intermembrane space; F:ATP binding; F:transcription factor binding; F:chaperone binding; C:cell; C:mitochondrial inner membrane; C:mitochondrial matrix
198	AEP27182.1	Apyrase-4	38187	4.88	0.03	0.12	1	109	U	F:calcium ion binding; F:nucleoside-diphosphatase activity	Guanosine-diphosphatase; Nucleoside diphosphate phosphatase	P:reproduction; P:UDP catabolic process; P:gastrulation; P:determination of adult lifespan; P:response to heat; P:endoplasmic reticulum unfolded protein response; P:regulation of growth rate; P:pyrimidine ribonucleoside catabolic process; P:GDP catabolic process; P:pharynx development; F:guanosine-diphosphatase activity; F:calcium ion binding; F:protein binding; F:nucleoside-diphosphatase activit…
199	VDP50510.1	Uncharacterized protein	14757	5.11	0.14	0.32	1	109				C:membrane; C:integral component of membrane
200	VDP15297.1	Transthyretin-like family protein	20982	4.47	0.09	0.22	1	108		C:cell surface		C:extracellular space; C:cell surface; C:integral component of membrane
201	OZG15244.1	Tubulin beta chain	41764	4.7	0.08	0.22	2	108	U	P:microtubule-based process; F:GTPase activity; F:structural constituent of cytoskeleton; F:GTP binding; C:microtubule	Nucleoside-triphosphate phosphatase	P:microtubule cytoskeleton organization; P:mitotic cell cycle; P:chemosensory behavior; P:oviposition; F:GTPase activity; F:structural constituent of cytoskeleton; F:GTP binding; C:cell; C:cytoplasm; C:microtubule
202	VDO71991.1	SCP domain-containing protein	33231	4.67	0.07	0.13	1	106				C:extracellular region
203	VDO84759.1	BPTI/Kunitz inhibitor domain-containing protein	20018	8.36	0.08	0.23	1	104		F:serine-type endopeptidase inhibitor activity		P:negative regulation of endopeptidase activity; F:serine-type endopeptidase inhibitor activity
204	VDP32326.1	Uncharacterized protein	58962	8.11	0.03	0.07	1	102	U			P:regulation of transcription, DNA-templated; F:DNA-binding transcription factor activity; C:integral component of membrane
205	VDO84957.1	Uncharacterized protein	14950	4.52	0.1	0.32	1	102	U			C:membrane; C:integral component of membrane
206	VDP09819.1	FABP domain-containing protein	15800	5.23	0.19	0.3	1	102	U	F:lipid binding		F:lipid binding
207	VDO76488.1	phosphoglucomutase/phosphomannomutase, alpha/beta/alpha domain II	30054	8.35	0.07	0.09	1	100	U	P:carbohydrate metabolic process; F:magnesium ion binding; F:intramolecular transferase activity, phosphotransferases	Phosphoglucomutase (alpha-D-glucose-1,6-bisphosphate-dependent); Phosphopentomutase	P:carbohydrate metabolic process; F:magnesium ion binding; F:intramolecular transferase activity, phosphotransferases
208	VDP40996.1	GLOBIN domain-containing protein	17360	8.76	0.07	0.27	1	99	U	P:oxygen transport; F:iron ion binding; F:oxygen binding; F:heme binding		P:oxygen transport; F:oxygen carrier activity; F:iron ion binding; F:oxygen binding; F:heme binding; C:cytoplasm
209	VDP13598.1	SCP domain-containing protein	29501	8.51	0.08	0.33	2	99	U			C:extracellular region
210	VDO18808.1	Uncharacterized protein	37249	4.53	0.03	0.12	1	98
211	VDP18767.1	Glucose-6-phosphate isomerase	62041	6.27	0.05	0.15	2	97		P:gluconeogenesis; P:glycolytic process; F:glucose-6-phosphate isomerase activity	Glucose-6-phosphate isomerase	P:gluconeogenesis; P:glycolytic process; P:glucose 6-phosphate metabolic process; F:glucose-6-phosphate isomerase activity; F:ATP binding; F:transferase activity; F:monosaccharide binding; C:cytosol
212	VDO28256.1	Annexin	16851	6.74	0.09	0.28	1	97		F:calcium ion binding; F:calcium-dependent phospholipid binding		P:engulfment of apoptotic cell; P:import into cell; F:phosphatidylserine binding; F:calcium ion binding; F:calcium-dependent phospholipid binding; F:1-phosphatidylinositol binding; F:heparin binding; F:phosphatidylethanolamine binding; C:cell; C:cytoplasm; C:plasma membrane; C:intracellular membrane-bounded organelle
213	VDO70353.1	CSD domain-containing protein	17138	10.33	0.06	0.17	1	96		F:nucleic acid binding		P:regulation of gene expression; F:DNA binding; C:nucleus
214	VDO95519.1	Uncharacterized protein	44128	4.6	0.03	0.07	1	96
215	VDP58529.1	Sushi domain-containing protein	16489	7.56	0.11	0.29	1	95	U			P:suppression of host defenses by symbiont; P:induction by symbiont of host defense response; P:response to host immune response; P:regulation of cytokine activity; P:regulation of response to cytokine stimulus; F:interleukin-33 binding; F:DNA binding; C:host cell nucleus
216	VDP15890.1	Peptidase_M13 domain-containing protein	14283	9.24	0.14	0.05	1	95	U	P:proteolysis; F:metalloendopeptidase activity; F:metallopeptidase activity	Acting on peptide bonds (peptidases)	P:proteolysis; F:metalloendopeptidase activity; C:integral component of membrane
217	VDO80877.1	Inorganic diphosphatase	23510	5.98	0.18	0.43	2	94	U	P:phosphate-containing compound metabolic process; F:magnesium ion binding; F:inorganic diphosphatase activity; C:cytoplasm	Inorganic diphosphatase	P:phosphate-containing compound metabolic process; F:magnesium ion binding; F:inorganic diphosphatase activity; C:cell; C:cytoplasm; C:vacuole; C:integral component of membrane; C:neuron projection
218	VDO60813.1	Uncharacterized protein	17516	5.41	0.08	0.27	1	92
219	VDO90428.1	Transthyretin-like family protein	8777	8.71	0.15	0.59	1	92		C:cell surface	Cholesterol 7-desaturase	C:extracellular space; C:cell; C:cytoplasm; C:cell surface
220	OZG16040.1	Glycosyl hydrolase family 2, TIM barrel domain protein	74499	6.22	0.02	0.06	1	91	U	P:carbohydrate metabolic process; F:hydrolase activity, hydrolyzing O-glycosyl compounds	Beta-glucuronidase	P:glucuronoside catabolic process; F:beta-glucuronidase activity; F:carbohydrate binding; C:extracellular space
221	RCN40340.1	Transthyretin-like family protein	16737	7.55	0.14	0.28	1	90	U	C:cell surface		C:extracellular space; C:cell surface
222	VDO80055.1	Glutamate dehydrogenase	59414	7.6	0.03	0.07	1	89	U	P:cellular amino acid metabolic process; P:oxidation-reduction process; F:oxidoreductase activity; F:oxidoreductase activity, acting on the CH-NH2 group of donors, NAD or NADP as acceptor	Glutamate dehydrogenase (NAD(P)(+)); Glutamate dehydrogenase	P:glutamate catabolic process; P:oxidation-reduction process; F:nucleotide binding; F:glutamate dehydrogenase (NAD+) activity; C:mitochondrion
223	AEP82930.1	Venom allergen/ancylostoma secreted protein-like 14	48134	5.47	0.03	0.09	1	89	U	C:extracellular region		C:extracellular region
224	VDO55233.1	Calponin actin-binding domain containing protein	70455	5.41	0.02	0.06	1	89	U	P:actin filament bundle assembly; F:protein binding; F:actin filament binding		P:actin filament bundle assembly; P:actin filament network formation; F:calcium ion binding; F:actin filament binding; C:cytoplasm; C:actin filament; C:actin filament bundle
225	VDO89546.1	SCP domain-containing protein	22788	4.83	0.08	0.2	1	88				C:extracellular region
226	RCN50408.1	WD domain, G-beta repeat protein	116440	5.18	0.01	0.04	1	88	U	P:intracellular protein transport; P:vesicle-mediated transport; F:structural molecule activity; F:protein binding; C:membrane coat		P:intracellular protein transport; P:endoplasmic reticulum to Golgi vesicle-mediated transport; P:retrograde vesicle-mediated transport, Golgi to endoplasmic reticulum; P:intra-Golgi vesicle-mediated transport; P:embryo development ending in birth or egg hatching; P:oocyte development; F:catalytic activity; F:structural molecule activity; F:protein binding; C:Golgi membrane; C:COPI vesicle coat
227	VDO60269.1	Uncharacterized protein	10792	4.05	0.13	0.46	1	88
228	VDP10734.1	Peptidase A1 domain-containing protein	22458	4.73	0.06	0.2	1	88	U	P:proteolysis; F:aspartic-type endopeptidase activity	Acting on peptide bonds (peptidases); Cathepsin D	P:proteolysis; P:programmed cell death; P:protein catabolic process; P:necrotic cell death; F:aspartic-type endopeptidase activity; C:extracellular region; C:cell; C:lysosome
229	VDO99690.1	HMA domain-containing protein	7489	6.15	0.26	0.72	1	87	U	P:metal ion transport; F:metal ion binding		P:cellular copper ion homeostasis; P:response to oxidative stress; P:copper ion import; F:copper chaperone activity; C:cell; C:cytosol
230	VDO88351.1	Uncharacterized protein	7713	5.48	0.33	0.69	1	87	U
231	VDP12526.1	Peptidyl-prolyl cis-trans isomerase	24534	8.71	0.09	0.19	1	87		P:protein peptidyl-prolyl isomerization; P:protein folding; F:peptidyl-prolyl cis-trans isomerase activity	Peptidylprolyl isomerase	P:protein peptidyl-prolyl isomerization; P:protein folding; F:peptidyl-prolyl cis-trans isomerase activity; C:membrane
232	VDO99232.1	Nucleosome assembly protein	28009	4.28	0.07	0.16	1	86	U	P:nucleosome assembly; C:nucleus		P:nucleosome assembly; C:nucleus
233	VDP11081.1	Pept_C1 domain-containing protein	36130	7.12	0.05	0.1	1	86		P:proteolysis; F:cysteine-type peptidase activity	Acting on peptide bonds (peptidases); Cathepsin B	P:regulation of catalytic activity; P:proteolysis involved in cellular protein catabolic process; F:cysteine-type endopeptidase activity; C:extracellular space; C:cell; C:lysosome
234	VDO70693.1	Uncharacterized protein	169082	4.64	0.01	0.03	1	86	U			P:immune system process; P:innate immune response; F:carbohydrate binding; C:extracellular region
235	VDO86839.1	SCP domain-containing protein	17010	5.93	0.12	0.28	1	86	U			P:determination of adult lifespan; P:response to heat; P:response to UV; C:extracellular space
236	VDP06476.1	Putative gamma-glutamyltransferase	20093	5.82	0.07	0.23	1	85	U	P:glutathione catabolic process; F:glutathione hydrolase activity	Gamma-glutamyltransferase; Leukotriene-C(4) hydrolase; Acting on peptide bonds (peptidases); Peptidyltransferase; Glutathione gamma-glutamate hydrolase	P:proteolysis; P:glutathione catabolic process; F:peptidyltransferase activity; F:glutathione hydrolase activity; C:plasma membrane; C:integral component of membrane
237	VDO97165.1	Fumarylacetoacetase	42369	6.19	0.04	0.23	1	85	U	P:aromatic amino acid family metabolic process; F:catalytic activity; F:fumarylacetoacetase activity	Fumarylacetoacetase	P:L-phenylalanine catabolic process; P:tyrosine catabolic process; P:homogentisate catabolic process; F:fumarylacetoacetase activity; F:metal ion binding
238	VDO89063.1	Aldo_ket_red domain-containing protein	26371	7.1	0.05	0.17	1	85	U	P:oxidation-reduction process; F:oxidoreductase activity		P:oxidation-reduction process; F:oxidoreductase activity
239	VDO93590.1	Ground-like domain-containing protein	9885	8.82	0.12	0.15	1	85	U
240	VDP56798.1	Cytochrome c domain-containing protein	13650	9.34	0.11	0.35	1	85	U	F:electron transfer activity; F:heme binding		P:mitochondrial electron transport, ubiquinol to cytochrome c; P:mitochondrial electron transport, cytochrome c to oxygen; P:translation; P:purine ribonucleotide metabolic process; P:purine ribonucleoside monophosphate metabolic process; P:purine ribonucleoside triphosphate metabolic process; P:drug metabolic process; P:positive regulation of cysteine-type endopeptidase activity involved in apopt…
241	CCC54335.1	Novel secreted protein 16	17250	5.16	0.17	0.62	1	84				C:membrane; C:integral component of membrane
242	VDO80042.1	Transthyretin-like family protein	14944	5.12	0.08	0.33	1	84	U	C:cell surface		C:extracellular space; C:cell surface; C:integral component of membrane
243	VDP59055.1	60S acidic ribosomal protein P2	7671	6.12	0.21	0.56	1	83			Methylated-DNA--[protein]-cysteine S-methyltransferase	P:DNA repair; P:translational elongation; P:methylation; F:structural constituent of ribosome; F:methylated-DNA-[protein]-cysteine S-methyltransferase activity; C:ribosome; C:integral component of membrane
244	AEP27178.1	Apyrase-1 isoform 3	38282	4.87	0.1	0.26	2	83	U	F:calcium ion binding; F:nucleoside-diphosphatase activity	Guanosine-diphosphatase; Nucleoside diphosphate phosphatase	P:reproduction; P:UDP catabolic process; P:gastrulation; P:determination of adult lifespan; P:response to heat; P:endoplasmic reticulum unfolded protein response; P:regulation of growth rate; P:pyrimidine ribonucleoside catabolic process; P:GDP catabolic process; P:pharynx development; F:guanosine-diphosphatase activity; F:calcium ion binding; F:protein binding; F:nucleoside-diphosphatase activit…
245	VDO95545.1	Uncharacterized protein	22819	5.26	0.11	0.44	2	82	U			C:integral component of membrane
246	VDP26818.1	Dynamin family protein	63404	5.85	0.03	0.07	1	79	U	P:endocytic recycling; F:calcium ion binding; F:protein binding; F:GTP binding	Adenosinetriphosphatase; Nucleoside-triphosphate phosphatase	P:endocytosis; P:positive regulation of necrotic cell death; P:endocytic recycling; P:cilium assembly; P:lipid tube assembly involved in organelle fission; P:protein localization to plasma membrane; P:negative regulation of establishment of protein localization; F:calcium ion binding; F:GTP binding; F:ATPase activity; F:protein domain specific binding; C:cell; C:early endosome; C:endocytic vesicl…
247	AEP82933.1	Venom allergen/ancylostoma secreted protein-like 17	50419	5.47	0.03	0.09	1	79	U			C:extracellular region
248	VDP34397.1	HIT domain-containing protein	15439	6.51	0.12	0.31	1	79	U	F:catalytic activity		F:catalytic activity
249	VDP20388.1	Protein disulfide-isomerase domain protein	51344	7.08	0.03	0.09	1	78		P:cell redox homeostasis; F:protein disulfide isomerase activity	Protein disulfide-isomerase	P:cell redox homeostasis; F:protein disulfide isomerase activity; C:endoplasmic reticulum lumen; C:integral component of membrane
250	VDP10039.1	Uncharacterized protein	29828	7.75	0.05	0.15	1	77	U	F:nucleic acid binding; F:mRNA binding		P:mRNA splicing, via spliceosome; P:hemidesmosome assembly; F:mRNA binding; C:chromosome, telomeric region; C:cell; C:nucleus; C:ribonucleoprotein complex
251	VDP51096.1	Ground-like domain-containing protein	22503	7.31	0.07	0.2	1	74	U			C:integral component of membrane
252	VDO23489.1	Uncharacterized protein	32634	5.5	0.05	0.14	1	74				C:integral component of membrane
253	VDP13138.1	GDP dissociation inhibitor	18865	4.88	0.05	0.11	1	72	U	P:small GTPase mediated signal transduction; F:GDP-dissociation inhibitor activity		P:intracellular protein transport; P:small GTPase mediated signal transduction; P:protein geranylgeranylation; P:positive regulation of GTPase activity; F:GDP-dissociation inhibitor activity; F:GTPase activator activity; F:Rab GTPase binding; C:Rab-protein geranylgeranyltransferase complex
254	VDO65139.1	Uncharacterized protein	68590	6.45	0.03	0.06	1	72	U
255	VDP04833.1	Sushi domain protein	42811	5.96	0.04	0.1	1	72	U
256	VDP30418.1	GLOBIN domain-containing protein	17403	8.42	0.09	0.27	1	70	U	P:oxygen transport; F:iron ion binding; F:oxygen binding; F:heme binding		P:oxygen transport; F:oxygen carrier activity; F:iron ion binding; F:oxygen binding; F:heme binding; C:cytoplasm
257	VDP01709.1	Histidine ammonia-lyase	72429	6.88	0.02	0.06	1	70	U	P:histidine catabolic process; F:catalytic activity; F:histidine ammonia-lyase activity; F:ammonia-lyase activity; C:cytoplasm	Histidine ammonia-lyase	P:histidine catabolic process to glutamate and formamide; P:histidine catabolic process to glutamate and formate; P:zinc ion homeostasis; P:stress response to zinc ion; F:histidine ammonia-lyase activity; C:cytoplasm
258	VDP54282.1	Phenylpyruvate tautomerase domain protein	10759	7.9	0.14	0.46	1	70	U		Phenylpyruvate tautomerase; L-dopachrome isomerase	F:dopachrome isomerase activity

## Sheet: Hp female
	ID	description	Mr (Da)	pI	%coverage	emPAI	no of unique sequences	Mascot score	U- proteins unique to the group	InterPro terms	enzyme name	GO terms
1	VDP02182.1	Uncharacterized protein	40903	8.54	0.24	0.86	6	1678
2	VDP01684.1	GLOBIN domain-containing protein	19791	7.88	0.24	0.53	1	1326		P:oxygen transport; F:iron ion binding; F:oxygen binding; F:heme binding		P:transport; F:ion binding
3	AEP27180.1	Apyrase-2	39227	7.82	0.46	0.91	9	1325		F:calcium ion binding; F:nucleoside-diphosphatase activity	Guanosine-diphosphatase; Nucleoside diphosphate phosphatase	P:reproduction; P:response to stress; P:signal transduction; P:aging; P:biosynthetic process; P:embryo development; P:nucleobase-containing compound catabolic process; P:growth; P:small molecule metabolic process; F:ion binding; C:cellular_component
4	AEP82918.1	Venom allergen/ancylostoma secreted protein-like 3 isoform 1	52631	4.8	0.25	1.24	7	1280		C:extracellular region		C:extracellular region
5	VDO78543.1	GLOBIN domain-containing protein	19925	6.59	0.44	1.31	2	1198		P:oxygen transport; F:iron ion binding; F:oxygen binding; F:heme binding		P:transport; F:ion binding
6	VDO83652.1	EGF-like domain protein	201981	5.14	0.05	0.16	6	1173		F:calcium ion binding		F:ion binding; C:cell; C:cytoskeleton; C:extracellular matrix; C:protein-containing complex
7	VDO40673.1	GLOBIN domain-containing protein	18113	6.23	0.48	2.17	5	1043		P:oxygen transport; F:iron ion binding; F:oxygen binding; F:heme binding		P:transport; F:ion binding
8	CCC54336.1	Myoglobin-1	19919	6.79	0.39	1.32	2	1005		P:oxygen transport; F:iron ion binding; F:oxygen binding; F:heme binding		P:transport; F:ion binding
9	VDP28302.1	GLOBIN domain-containing protein	20109	7.07	0.24	0.52	1	955		P:oxygen transport; F:iron ion binding; F:oxygen binding; F:heme binding		P:transport; F:ion binding
10	VDO82447.1	phage protein, HK97 gp10 family	188539	6.62	0.09	0.34	12	925				F:lipid binding; F:retinol binding
11	VDP43395.1	DUF148 domain-containing protein	15446	8.65	0.14	1.24	2	805				P:biological_process
12	AEP82913.1	Venom allergen/ancylostoma secreted protein-like 1 isoform 3	48632	8.19	0.15	0.42	2	798				C:extracellular region
13	AEP82912.1	Venom allergen/ancylostoma secreted protein-like 1 isoform 2	49455	7.76	0.14	0.41	2	747				C:extracellular region
14	AEF32257.1	Acetylcholinesterase-1	64376	6.51	0.14	0.3	4	743		F:cholinesterase activity	Cholinesterase; Acetylcholinesterase; Carboxylesterase	P:cell-cell signaling; P:catabolic process; P:locomotion; F:molecular_function
15	VDO61759.1	SCP domain-containing protein	48302	8.32	0.17	0.42	1	741				C:extracellular region
16	VDO61752.1	SCP domain-containing protein	43626	7.36	0.24	0.62	3	722				C:extracellular region
17	VDO18672.1	Uncharacterized protein	14849	4.6	0.38	2.05	3	681				C:membrane; C:integral component of membrane
18	VDO96048.1	Calcium binding EGF domain protein	60139	4.79	0.18	0.53	6	658		F:calcium ion binding		F:ion binding; C:cellular_component
19	AEP82926.1	Venom allergen/ancylostoma secreted protein-like 9	50117	5.45	0.16	0.4	3	643		C:extracellular region		C:extracellular region
20	VDO61762.1	SCP domain-containing protein	48550	8.35	0.14	0.3	1	629				C:extracellular region
21	VDO65155.1	Profilin	14371	4.84	0.31	0.78	2	620				F:actin binding
22	VDP11345.1	Thioredoxin domain-containing protein	49025	8.59	0.13	0.41	4	614			Protein disulfide-isomerase; Protein-glutamine gamma-glutamyltransferase	P:reproduction; P:cell morphogenesis; P:protein folding; P:cellular protein modification process; P:response to stress; P:embryo development; P:homeostatic process; F:transferase activity, transferring acyl groups; F:isomerase activity; C:endoplasmic reticulum
23	AEP27181.1	Apyrase-3	38463	5.67	0.11	0.23	2	589		F:calcium ion binding; F:nucleoside-diphosphatase activity	Guanosine-diphosphatase; Nucleoside diphosphate phosphatase	P:reproduction; P:response to stress; P:signal transduction; P:aging; P:biosynthetic process; P:embryo development; P:nucleobase-containing compound catabolic process; P:growth; P:small molecule metabolic process; F:ion binding; C:cellular_component
24	VDO61754.1	SCP domain-containing protein	47385	8.85	0.15	0.31	1	525				C:extracellular region
25	VDO99846.1	C-type lectin domain-containing protein	130825	4.86	0.01	0.03	1	514
26	CCC54337.1	Transthyretin-related-1	14658	8.24	0.43	2.1	4	498		C:cell surface		C:extracellular space
27	VDO74415.1	GLOBIN domain-containing protein	16983	5.96	0.26	0.63	2	498		P:oxygen transport; F:iron ion binding; F:oxygen binding; F:heme binding		P:transport; F:ion binding
28	VDO93921.1	Uncharacterized protein	11729	4.29	0.25	1.86	2	482
29	AGA95986.1	Cysteine protease inhibitor	15803	7.77	0.38	1.87	4	465		F:cysteine-type endopeptidase inhibitor activity		P:negative regulation of endopeptidase activity; P:regulation of oocyte development; P:regulation of protein processing; P:positive regulation of vitellogenesis; F:cysteine-type endopeptidase inhibitor activity; C:extracellular space; C:yolk granule
30	VDP14866.1	Fructose-bisphosphate aldolase	36808	5.94	0.12	0.26	2	463		P:glycolytic process; F:catalytic activity; F:fructose-bisphosphate aldolase activity	Fructose-bisphosphate aldolase	P:carbohydrate metabolic process; P:generation of precursor metabolites and energy; P:catabolic process; P:cellular nitrogen compound metabolic process; P:small molecule metabolic process; F:lyase activity; C:nuclear chromosome; C:cell; C:cytosol
31	VDO85866.1	CLAVATA3/ESR (CLE)-related protein	11266	4.22	0.34	1.08	1	446	U			P:cell differentiation; C:extracellular region; C:host cell cytoplasm; C:host extracellular space
32	VDO96047.1	Zona pellucida-like domain protein	78658	5.93	0.08	0.18	3	437		F:calcium ion binding		F:calcium ion binding; C:integral component of membrane
33	VDO85557.1	EF hand	19792	8.58	0.22	0.53	2	435				F:calcium ion binding; C:membrane; C:integral component of membrane
34	VDO29506.1	SCP domain-containing protein	25164	5.15	0.26	0.95	3	429				C:extracellular region
35	VDO98682.1	Transthyretin-like family protein	16509	8.83	0.1	0.29	1	419		C:cell surface		C:extracellular space
36	CCC54339.1	Lysozyme-1	26624	5.07	0.24	0.71	3	415
37	VDP36834.1	Zinc metalloproteinase	63112	8.35	0.15	0.5	6	411		P:proteolysis; P:molting cycle, collagen and cuticulin-based cuticle; F:metalloendopeptidase activity; F:metallopeptidase activity; F:zinc ion binding	Acting on peptide bonds (peptidases)	F:peptidase activity; F:ion binding; C:extracellular region
38	VDO67369.1	Protein disulfide-isomerase domain protein	59917	4.99	0.12	0.33	4	401		P:cell redox homeostasis; F:protein disulfide isomerase activity	Acting on paired donors, with incorporation or reduction of molecular oxygen. The oxygen incorporated need not be derived from O(2); Protein disulfide-isomerase; Protein-glutamine gamma-glutamyltransferase	P:protein folding; P:cellular protein modification process; P:cellular amino acid metabolic process; P:response to stress; P:homeostatic process; F:oxidoreductase activity; F:transferase activity, transferring acyl groups; F:isomerase activity; C:cell; C:endoplasmic reticulum; C:protein-containing complex
39	VDO96639.1	Uncharacterized protein	16584	6.02	0.14	0.29	1	391				P:symbiotic process
40	VDP03221.1	Uncharacterized protein	16768	9.23	0.19	0.64	2	377
41	VDO62225.1	Uncharacterized protein	20618	6.75	0.3	0.84	3	339
42	AEP82922.1	Venom allergen/ancylostoma secreted protein-like 7 isoform 1	26752	5.68	0.19	0.6	2	337				C:extracellular region
43	VDO85861.1	Uncharacterized protein	8930	4.26	0.44	1.5	1	329
44	VDO74487.1	Pepsin inhibitor-3-like repeated domain protein	25084	6.41	0.06	0.18	1	324				P:negative regulation of endopeptidase activity; F:aspartic-type endopeptidase inhibitor activity; C:extracellular region
45	VDO98683.1	Transthyretin-like family protein	15210	9.3	0.31	0.73	2	299		C:cell surface		C:extracellular space
46	AEF32258.1	Acetylcholinesterase-2	64211	5.43	0.02	0.19	1	298		F:cholinesterase activity	Cholinesterase; Acetylcholinesterase; Carboxylesterase	P:cell-cell signaling; P:catabolic process; P:locomotion; F:molecular_function
47	VDP12509.1	Uncharacterized protein	20460	8.83	0.1	0.51	1	294
48	VDO70471.1	Uncharacterized protein	20696	5.86	0.13	0.84	2	278
49	VDP19710.1	Superoxide dismutase [Cu-Zn]	24680	9.4	0.15	0.19	1	277		P:superoxide metabolic process; P:oxidation-reduction process; F:superoxide dismutase activity; F:metal ion binding	Superoxide dismutase	P:removal of superoxide radicals; P:oxidation-reduction process; F:superoxide dismutase activity; F:copper ion binding; C:extracellular space; C:membrane
50	VDO96433.1	Uncharacterized protein	21006	4.81	0.21	0.49	2	268				C:membrane; C:integral component of membrane
51	VDO78610.1	Uncharacterized protein	14438	11.45	0.1	0.33	1	265
52	VDP39696.1	Nematode fatty acid retinoid binding protein	19631	8.75	0.1	0.53	2	263		F:lipid binding		F:lipid binding; F:ion binding; C:extracellular region
53	VDP12526.1	Peptidyl-prolyl cis-trans isomerase	24534	8.71	0.15	0.41	2	257		P:protein peptidyl-prolyl isomerization; P:protein folding; F:peptidyl-prolyl cis-trans isomerase activity	Peptidylprolyl isomerase	P:protein peptidyl-prolyl isomerization; P:protein folding; F:peptidyl-prolyl cis-trans isomerase activity; C:membrane
54	VDO86978.1	Transthyretin-like family protein	15740	8.29	0.25	0.69	2	257		C:cell surface		C:extracellular space; C:integral component of membrane
55	VDO88436.1	A2M_N_2 domain-containing protein	79210	5.58	0.09	0.24	4	251		F:endopeptidase inhibitor activity		P:negative regulation of endopeptidase activity; F:endopeptidase inhibitor activity; C:extracellular region; C:integral component of membrane
56	VDO90610.1	Uncharacterized protein	33017	8.56	0.18	0.47	3	250
57	AAK57805.1	Putative retinol-binding protein	19494	9.11	0.26	0.9	3	247		F:lipid binding		F:lipid binding; F:ion binding
58	VDO71991.1	SCP domain-containing protein	33231	4.67	0.07	0.14	1	241				C:extracellular region
59	VDO83904.1	Uncharacterized protein	15379	5.92	0.28	0.71	2	237
60	VDO85500.1	Glutathione S-transferase protein	23374	5.84	0.16	0.43	2	236		F:protein binding	Glutathione transferase	F:transferase activity
61	VDP12275.1	FABP domain-containing protein	17408	8.45	0.1	0.27	1	232		F:lipid binding		F:lipid binding
62	VDO83906.1	Uncharacterized protein	25504	4.18	0.14	0.39	2	218				P:protein phosphorylation; F:nucleic acid binding; F:protein serine/threonine kinase activity; F:ATP binding; C:integral component of membrane
63	VDO67449.1	Nucleoside diphosphate kinase	20497	7	0.19	0.49	2	217		P:nucleoside diphosphate phosphorylation; P:GTP biosynthetic process; P:UTP biosynthetic process; P:CTP biosynthetic process; F:nucleoside diphosphate kinase activity	Nucleoside-diphosphate kinase	P:nucleoside diphosphate phosphorylation; P:GTP biosynthetic process; P:UTP biosynthetic process; P:CTP biosynthetic process; P:regulation of cell migration; P:positive regulation of vulval development; P:positive regulation of MAPK cascade; P:regulation of engulfment of apoptotic cell; F:nucleoside diphosphate kinase activity; F:ATP binding; F:identical protein binding
64	VDL67771.1	EGF-like domain-containing protein	10946	4.79	0.32	0.2	1	217	U	F:calcium ion binding		P:cell adhesion; P:anatomical structure development; F:ion binding; C:cytoplasm; C:cytoskeleton; C:plasma membrane; C:protein-containing complex
65	AEP82914.1	Venom allergen/ancylostoma secreted protein-like 1 isoform 4	48840	8.53	0.08	0.19	1	216		C:extracellular region		C:extracellular region
66	VDP33044.1	Uncharacterized protein	24697	5.86	0.09	0.19	1	216			Lysozyme	P:immune system process; P:response to stress; P:catabolic process; F:hydrolase activity, acting on glycosyl bonds
67	VDO18590.1	GLOBIN domain-containing protein	17464	7.01	0.24	0.05	2	215		P:oxygen transport; F:iron ion binding; F:oxygen binding; F:heme binding		P:oxygen transport; F:oxygen carrier activity; F:iron ion binding; F:oxygen binding; F:heme binding; C:cytoplasm
68	VDO83947.1	Uncharacterized protein	16002	5.47	0.36	1.83	3	207
69	VDO61188.1	Sushi domain-containing protein	22282	4.88	0.09	0.21	1	205
70	VDO61187.1	Uncharacterized protein	47355	8.74	0.06	0.2	2	204
71	VDP08625.1	ShKT domain-containing protein	10249	5.58	0.14	0.49	1	203				C:cellular_component
72	CAL30086.1	Calreticulin	47170	4.74	0.14	0.31	2	202		P:protein folding; F:calcium ion binding; F:protein binding; F:unfolded protein binding; C:endoplasmic reticulum		P:protein folding; P:response to heat; P:regulation of gene expression; P:programmed cell death; P:defecation; P:endoplasmic reticulum unfolded protein response; P:hemidesmosome assembly; P:response to ethanol; P:multicellular organismal reproductive process; F:calcium ion binding; F:unfolded protein binding; C:cell; C:endoplasmic reticulum lumen
73	VDO98422.1	Uncharacterized protein	10148	7.64	0.27	0.5	1	200
74	VDO85208.1	Fatty Acid/Retinol binding protein	28219	9.63	0.06	0.16	1	197		F:lipid binding		F:oleic acid binding; C:cell; C:cytoplasm; C:integral component of membrane
75	AVN88300.1	Transforming growth factor beta mimic 9	28848	6.54	0.11	0.34	2	194
76	CCC54333.1	PHA domain	28751	8.39	0.07	0.16	1	193				P:suppression of host defenses by symbiont; P:induction by symbiont of host defense response; P:response to host immune response; P:regulation of cytokine activity; P:regulation of response to cytokine stimulus; F:interleukin-33 binding; F:DNA binding; C:extracellular region; C:host cell nucleus
77	VDO77090.1	SCP domain-containing protein	23980	9.28	0.14	0.42	2	193				C:integral component of membrane
78	VDO84109.1	SCP domain-containing protein	27984	5.22	0.06	0.35	2	193				C:extracellular region
79	VDO22434.1	Uncharacterized protein	23648	5.3	0.06	0.19	1	191
80	VDL71204.1	TIL domain-containing protein	11466	7.51	0.17	0.43	1	188				C:cellular_component
81	VDO66967.1	SERPIN domain-containing protein	36868	5.22	0.04	0.12	1	183		C:extracellular space		C:extracellular space
82	VDO78081.1	4-hydroxyphenylpyruvate dioxygenase	43105	5.84	0.04	0.1	1	181		P:aromatic amino acid family metabolic process; P:oxidation-reduction process; F:4-hydroxyphenylpyruvate dioxygenase activity; F:oxidoreductase activity, acting on single donors with incorporation of molecular oxygen	Acting on single donors with incorporation of molecular oxygen (oxygenases). The oxygen incorporated need not be derived from O(2); 4-hydroxyphenylpyruvate dioxygenase	P:cellular amino acid metabolic process; P:catabolic process; P:chromosome organization; P:protein-containing complex assembly; F:DNA binding; F:oxidoreductase activity; F:ion binding; C:cell; C:nucleus; C:chromosome; C:endoplasmic reticulum; C:Golgi apparatus; C:protein-containing complex
83	VDO64088.1	Uncharacterized protein	302815	5.63	0.01	0.04	3	179		F:calcium ion binding		P:cell adhesion; F:ion binding; C:cell; C:cytoskeleton; C:plasma membrane
84	VDO20176.1	Uncharacterized protein	12999	4.79	0.14	0.37	1	178				C:membrane; C:integral component of membrane
85	VDO67327.1	Uncharacterized protein	117480	5.66	0.03	0.08	2	174				P:molting cycle, collagen and cuticulin-based cuticle; C:integral component of membrane
86	VDP10469.1	Transthyretin-like family protein	16233	5.43	0.18	0.67	2	172		C:cell surface		C:extracellular space
87	VDP06569.1	Metalloendopeptidase	100306	6.77	0.05	0.18	4	172		P:proteolysis; F:metalloendopeptidase activity; F:metallopeptidase activity; F:zinc ion binding	Acting on peptide bonds (peptidases)	P:proteolysis; F:metalloendopeptidase activity; F:zinc ion binding
88	VDP38506.1	SCP domain-containing protein	53054	5.42	0.05	0.17	1	171		C:extracellular region		C:extracellular region
89	VDO61191.1	Sushi domain-containing protein	21197	5.14	0.2	0.48	2	169				P:suppression of host defenses by symbiont; P:induction by symbiont of host defense response; P:response to host immune response; P:regulation of cytokine activity; P:regulation of response to cytokine stimulus; F:interleukin-33 binding; F:DNA binding; C:extracellular region; C:host cell nucleus
90	VDP58856.1	Sushi domain-containing protein	17017	7.52	0.23	0.63	2	160
91	VDP06416.1	Peptidase family M13	80022	6.05	0.02	0.05	1	160		P:proteolysis; F:metalloendopeptidase activity; F:metallopeptidase activity	Acting on peptide bonds (peptidases)	P:proteolysis; F:metalloendopeptidase activity; C:integral component of membrane
92	VDO19012.1	Uncharacterized protein	22026	8.92	0.16	0.77	3	157
93	VDO18744.1	Superoxide dismutase [Cu-Zn]	16711	5.88	0.25	0.64	2	153		P:superoxide metabolic process; P:oxidation-reduction process; F:superoxide dismutase activity; F:metal ion binding	Superoxide dismutase	P:age-dependent response to oxidative stress; P:removal of superoxide radicals; P:regulation of vulval development; P:oxidation-reduction process; P:regulation of brood size; F:superoxide dismutase activity; F:copper ion binding; F:protein homodimerization activity; C:extracellular space; C:cell; C:mitochondrion; C:cytosol; C:integral component of membrane
94	CCC54334.1	Novel secreted protein 4	17993	6.69	0.12	0.26	1	152
95	VDP11935.1	Actin	41532	5.85	0.09	0.38	2	151				P:mitotic cytokinesis; P:meiosis II cytokinesis; P:embryo development ending in birth or egg hatching; P:cortical actin cytoskeleton organization; P:locomotion; F:structural constituent of cytoskeleton; F:ATP binding; C:striated muscle thin filament; C:actin filament; C:cell cortex
96	VDO26071.1	Sushi domain-containing protein	14858	8.62	0.2	0.32	1	150				F:carbohydrate binding
97	VDO98144.1	Beta-glucuronidase	71612	6.24	0.04	0.13	2	149		P:carbohydrate metabolic process; F:hydrolase activity, hydrolyzing O-glycosyl compounds	Beta-glucuronidase	P:glucuronoside catabolic process; F:beta-glucuronidase activity; F:carbohydrate binding; C:extracellular space
98	VDP53220.1	Peptidase M13 domain containing protein	10751	5.39	0.16	0.46	1	148		P:proteolysis; F:metalloendopeptidase activity	Acting on peptide bonds (peptidases)	P:proteolysis; F:metalloendopeptidase activity; C:membrane
99	AEP82924.1	Venom allergen/ancylostoma secreted protein-like 7 isoform 3	26896	5.4	0.24	0.6	3	144				C:extracellular region
100	VDL63974.1	Deoxyribonuclease-2 (inferred by orthology to a C. elegans protein)	39698	6.64	0.03	0.11	1	144		P:DNA metabolic process; F:deoxyribonuclease II activity	Acting on ester bonds; Deoxyribonuclease II; Acting on ester bonds	P:apoptotic DNA fragmentation; F:deoxyribonuclease II activity; C:cell; C:nucleus; C:lysosome
101	VDO60395.1	KASH domain-containing protein	172487	4.6	0.02	0.05	2	144		C:integral component of membrane		P:nucleus organization; P:cytoskeleton organization; P:pronuclear migration; F:actin binding; F:protein binding; C:cell; C:nuclear envelope; C:integral component of membrane; C:perinuclear region of cytoplasm
102	VDO82098.1	SCP domain-containing protein	42947	8.64	0.08	0.22	2	143				C:extracellular region
103	VDO94720.1	EGF calcium-binding domain containing protein	158819	4.84	0.01	0.03	1	142		F:calcium ion binding		F:ion binding; C:cellular_component
104	VDO60768.1	Transthyretin-like family protein	16745	5.6	0.09	0.28	1	140		C:cell surface		C:extracellular space
105	VDO74022.1	Col_cuticle_N domain-containing protein	29594	8.05	0.05	0.15	1	140		F:structural constituent of cuticle		P:anatomical structure development; F:structural molecule activity; C:protein-containing complex
106	VDL71784.1	4-hydroxyphenylpyruvate dioxygenase	45299	5.6	0.04	0.1	1	136		P:aromatic amino acid family metabolic process; P:oxidation-reduction process; F:4-hydroxyphenylpyruvate dioxygenase activity; F:oxidoreductase activity, acting on single donors with incorporation of molecular oxygen	Acting on single donors with incorporation of molecular oxygen (oxygenases). The oxygen incorporated need not be derived from O(2); 4-hydroxyphenylpyruvate dioxygenase	P:nucleosome assembly; P:L-phenylalanine catabolic process; P:tyrosine catabolic process; P:oxidation-reduction process; F:DNA binding; F:4-hydroxyphenylpyruvate dioxygenase activity; F:metal ion binding; C:Golgi membrane; C:nucleosome; C:cell; C:nucleus; C:endoplasmic reticulum membrane; C:host cell nucleus; C:Golgi apparatus subcompartment; C:endoplasmic reticulum subcompartment
107	VDO71094.1	Transthyretin-like family protein	16408	5.31	0.11	0.41	1	135		C:cell surface		C:extracellular space
108	VDP03529.1	Uncharacterized protein	10196	7.74	0.21	0.49	1	130
109	VDP23740.1	Peptidase_M13_N domain-containing protein	21222	5.26	0.08	0.22	1	130		P:proteolysis; F:metalloendopeptidase activity	Acting on peptide bonds (peptidases)	F:peptidase activity
110	AEP82927.1	Venom allergen/ancylostoma secreted protein-like 10	29033	8.38	0.08	0.16	1	130		C:extracellular region		C:extracellular region
111	VDO18432.1	Peptidase family M13	63128	5.88	0.06	0.14	2	129		P:proteolysis; F:metalloendopeptidase activity; F:metallopeptidase activity	Acting on peptide bonds (peptidases)	P:proteolysis; F:metalloendopeptidase activity
112	VDO80044.1	Transthyretin-like family protein	14812	5.31	0.12	0.32	1	129		C:cell surface		C:extracellular space; C:integral component of membrane
113	VDP02365.1	Malate dehydrogenase	25108	9.4	0.07	0.18	1	127		P:carbohydrate metabolic process; P:malate metabolic process; P:oxidation-reduction process; F:catalytic activity; F:oxidoreductase activity; F:malate dehydrogenase activity; F:oxidoreductase activity, acting on the CH-OH group of donors, NAD or NADP as acceptor	Malate dehydrogenase	P:carbohydrate metabolic process; P:tricarboxylic acid cycle; P:oxaloacetate metabolic process; P:malate metabolic process; P:NADH metabolic process; F:L-malate dehydrogenase activity; C:cytosol
114	KJH44830.1	Acyl CoA binding protein	9621	7.88	0.18	0.53	1	126		F:fatty-acyl-CoA binding		P:determination of adult lifespan; P:lipid storage; F:fatty-acyl-CoA binding; F:lipid binding
115	AEP82928.1	Venom allergen/ancylostoma secreted protein-like 12	49538	6.33	0.09	0.19	2	125				C:extracellular region
116	VDO37448.1	shTK domain protein	15205	9.46	0.11	0.31	1	125			Acting on peptide bonds (peptidases)	P:proteolysis; P:molting cycle, collagen and cuticulin-based cuticle; F:metalloendopeptidase activity; F:zinc ion binding; C:extracellular region
117	VDP20388.1	Protein disulfide-isomerase domain protein	51344	7.08	0.07	0.18	2	121		P:cell redox homeostasis; F:protein disulfide isomerase activity	Protein disulfide-isomerase	P:cell redox homeostasis; F:protein disulfide isomerase activity; C:endoplasmic reticulum lumen; C:integral component of membrane
118	VDP01693.1	EF-hand domain-containing protein	37336	4.84	0.1	0.25	2	118		F:calcium ion binding		F:calcium ion binding; C:integral component of membrane
119	VDP09379.1	Uncharacterized protein	53243	5.49	0.04	0.08	1	117
120	VDP14599.1	2-phospho-D-glycerate hydro-lyase	43784	6.61	0.09	0.19	2	116		P:glycolytic process; F:magnesium ion binding; F:phosphopyruvate hydratase activity; C:phosphopyruvate hydratase complex	Phosphopyruvate hydratase	P:glycolytic process; F:magnesium ion binding; F:phosphopyruvate hydratase activity; C:phosphopyruvate hydratase complex; C:cell; C:mitochondrion
121	VDP32968.1	BPTI/Kunitz inhibitor domain-containing protein	9036	7.49	0.18	0.57	1	116	U	F: serine-type endopeptidase inhibitor activity	Protein S-acyltransferase	F:transferase activity, transferring acyl groups; F:enzyme regulator activity; C:cellular_component
122	VDP43671.1	Saposin B-type domain-containing protein	14830	5.19	0.14	0.32	1	114				P:lipid metabolic process; P:transmembrane receptor protein serine/threonine kinase signaling pathway; F:transmembrane receptor protein serine/threonine kinase activity; C:membrane; C:integral component of membrane
123	VDO95519.1	Uncharacterized protein	44128	4.6	0.03	0.07	1	113
124	VDL64681.1	Dynein light chain	8495	6.54	0.3	0.48	1	113		P:microtubule-based process; C:dynein complex	Nucleoside-triphosphate phosphatase	P:apoptotic process; P:microtubule-based process; P:cell division; P:meiotic cell cycle; P:positive regulation of ATP-dependent microtubule motor activity, plus-end-directed; F:motor activity; F:dynein intermediate chain binding; F:dynein light intermediate chain binding; C:nuclear envelope; C:cytoplasm; C:cytoplasmic dynein complex; C:microtubule; C:integral component of membrane
125	VDO77298.1	Follistatin-like domain-containing protein	26917	5.9	0.07	0.16	1	113		F:calcium ion binding; F:protein binding; C:extracellular space		F:ion binding; C:extracellular space
126	VDP52646.1	Uncharacterized protein	11648	5.1	0.18	0.42	1	111
127	VDO84240.1	HABP4_PAI-RBP1 domain-containing protein	36575	8.97	0.05	0.11	1	106		F:RNA binding		F:RNA binding; C:nucleus; C:cytoplasm; C:protein-containing complex
128	VDL70545.1	Transthyretin-like family protein	15636	5.34	0.11	0.3	1	106	U	C:cell surface		C:extracellular space
129	VDP10855.1	Uncharacterized protein	35600	5.58	0.06	0.13	1	104		F:calcium ion binding; F:nucleoside-diphosphatase activity	Guanosine-diphosphatase; Nucleoside diphosphate phosphatase	P:reproduction; P:UDP catabolic process; P:gastrulation; P:determination of adult lifespan; P:response to heat; P:endoplasmic reticulum unfolded protein response; P:regulation of growth rate; P:pyrimidine ribonucleoside catabolic process; P:GDP catabolic process; P:pharynx development; F:guanosine-diphosphatase activity; F:calcium ion binding; F:protein binding; F:nucleoside-diphosphatase activit…
130	P51535.1	Myoglobin	17490	7.77	0.16	0.61	1	103	U	P:oxygen transport; F:iron ion binding; F:oxygen binding; F:heme binding		P:transport; F:ion binding; C:cytoplasm
131	VDP15297.1	Transthyretin-like family protein	20982	4.47	0.11	0.22	1	102		C:cell surface		C:extracellular space; C:integral component of membrane
132	VDO18707.1	Uncharacterized protein	21470	5.18	0.06	0.22	1	101		F:lipid binding		F:lipid binding
133	VDL73797.1	Transthyretin-like family protein	15268	9.02	0.09	0.31	1	101		C:cell surface		C:extracellular space
134	VDO59867.1	Glyceraldehyde-3-phosphate dehydrogenase	36724	7.72	0.12	0.26	2	100		P:glucose metabolic process; P:oxidation-reduction process; F:oxidoreductase activity, acting on the aldehyde or oxo group of donors, NAD or NADP as acceptor; F:NADP binding; F:NAD binding	Glyceraldehyde-3-phosphate dehydrogenase (NAD(P)(+)) (phosphorylating); Glyceraldehyde-3-phosphate dehydrogenase (phosphorylating)	P:glucose metabolic process; P:glycolytic process; P:oxidation-reduction process; F:glyceraldehyde-3-phosphate dehydrogenase (NAD+) (phosphorylating) activity; F:NADP binding; F:NAD binding
135	VDO77088.1	Uncharacterised protein	25156	8.37	0.06	0.18	1	96	U		Guanylate cyclase	P:cellular protein modification process; P:biosynthetic process; P:cellular nitrogen compound metabolic process; P:small molecule metabolic process; F:kinase activity; F:lyase activity; F:ion binding; C:cellular_component
136	VDO74350.1	Peptidase_M13_N domain-containing protein	60018	5.62	0.03	0.05	1	96		P:proteolysis; F:metalloendopeptidase activity	Acting on peptide bonds (peptidases)	F:peptidase activity
137	VDP52991.1	Uncharacterized protein	15242	5.91	0.22	0.73	2	95
138	VDP07801.1	SCP domain-containing protein	22538	6.7	0.08	0.2	1	94				P:binding of sperm to zona pellucida; P:negative regulation of cell growth involved in cardiac muscle cell development; C:acrosomal vesicle; C:extracellular space; C:cell; C:sperm connecting piece
139	VDO23419.1	Transthyretin-like family protein	20660	5.74	0.08	0.31	1	94	U	C:cell surface		C:extracellular space
140	VDP62777.1	DUF148 domain-containing protein	28903	6.97	0.06	0.16	1	93
141	VDO83708.1	Chloride intracellular channel exc-4 family protein	29797	6.03	0.06	0.15	1	93				P:cell differentiation; P:anatomical structure development; F:transmembrane transporter activity; C:cell; C:nucleus; C:lysosome; C:plasma membrane
142	VDO40663.1	ShKT domain-containing protein	7725	5.83	0.19	0.68	1	93				C:membrane; C:integral component of membrane
143	CCC54335.1	Novel secreted protein 16	17250	5.16	0.09	0.27	1	91				C:membrane; C:integral component of membrane
144	VDO35247.1	SERPIN domain-containing protein	13087	5.09	0.12	0.37	1	90	U			C:extracellular space
145	VDP03164.1	Uncharacterized protein	26533	5.49	0.06	0.17	1	90
146	VDP09528.1	Ground-like domain-containing protein	24658	6.08	0.06	0.19	1	89
147	VDO70353.1	CSD domain-containing protein	17138	8.76	0.1	0.17	1	80		F:nucleic acid binding		P:biological_process; F:DNA binding; C:nucleus
148	VDO76644.1	Moesin/ezrin/radixin homolog 1	71068	6.78	0.02	0.06	1	77		F:actin binding; F:cytoskeletal protein binding; C:cytoskeleton		P:morphogenesis of an epithelium; P:nematode larval development; P:actin filament organization; P:tube formation; P:protein localization to basolateral plasma membrane; F:actin binding; F:structural molecule activity; F:cytoskeletal anchor activity; C:cell; C:actin filament; C:apical plasma membrane; C:membrane-enclosed lumen; C:apical cortex
149	VDO82495.1	SCP domain-containing protein	26336	4.69	0.08	0.17	1	77				P:response to oxidative stress; P:oxidation-reduction process; P:cellular oxidant detoxification; F:peroxidase activity; F:heme binding; C:extracellular region
150	VDO61186.1	Uncharacterized protein	10598	8.31	0.17	0.48	1	77	U
151	VDP03288.1	Peptidase_M13 domain-containing protein	49882	6.22	0.04	0.09	1	76	U	P:proteolysis; F:metalloendopeptidase activity; F:metallopeptidase activity	Acting on peptide bonds (peptidases)	F:peptidase activity; C:cellular_component
152	VDP26628.1	Aha1_N domain-containing protein	38026	5.52	0.05	0.12	1	75	U	F:ATPase activator activity; F:chaperone binding; F:Hsp90 protein binding		P:protein folding; F:enzyme regulator activity; C:cytosol
153	VDP03929.1	Sulfhydryl oxidase	57393	6.2	0.04	0.08	1	74	U	P:cell redox homeostasis; P:oxidation-reduction process; F:flavin-linked sulfhydryl oxidase activity; F:thiol oxidase activity	Protein disulfide-isomerase; Thiol oxidase	P:protein folding; P:homeostatic process; F:oxidoreductase activity; F:isomerase activity; C:extracellular space; C:Golgi apparatus
154	VDP18767.1	Glucose-6-phosphate isomerase	62041	6.29	0.02	0.07	1	74		P:gluconeogenesis; P:glycolytic process; F:glucose-6-phosphate isomerase activity	Glucose-6-phosphate isomerase	P:carbohydrate metabolic process; P:generation of precursor metabolites and energy; P:catabolic process; P:biosynthetic process; P:cellular nitrogen compound metabolic process; P:small molecule metabolic process; F:isomerase activity; F:ion binding; C:cytosol
155	VDP16736.1	GST N-terminal domain-containing protein	21338	8.58	0.08	0.22	1	74		F:protein binding	Glutathione transferase	F:transferase activity
156	VDP46159.1	Uncharacterized protein	21304	5.15	0.1	0.22	1	74
157	VDP07199.1	Annexin	29105	5.09	0.05	0.16	1	73		F:calcium ion binding; F:calcium-dependent phospholipid binding		P:vesicle-mediated transport; P:membrane organization; F:lipid binding; F:ion binding; C:cell; C:cytoplasm; C:plasma membrane; C:organelle
158	VDO11942.1	Triosephosphate isomerase	25392	6.97	0.08	0.18	1	71		P:glycolytic process; F:catalytic activity; F:triose-phosphate isomerase activity	Triose-phosphate isomerase; Methylglyoxal synthase	P:carbohydrate metabolic process; P:generation of precursor metabolites and energy; P:aging; P:catabolic process; P:biosynthetic process; P:cellular nitrogen compound metabolic process; P:homeostatic process; P:small molecule metabolic process; P:anatomical structure development; F:lyase activity; F:isomerase activity; C:cell; C:cytosol
159	VDP43470.1	Transket_pyr domain-containing protein	64193	6.69	0.04	0.07	1	70	U	F:catalytic activity	Transketolase	F:ion binding
160	AEP82920.1	Venom allergen/ancylostoma secreted protein-like 5	53317	6.21	0.03	0.08	1	70	U	C:extracellular region		C:extracellular region

## Sheet: Hp male
	ID	description	Mr (Da)	pI	%coverage	emPAI	no of unique sequences	Mascot score	U - proteins unique to the group	InterPro terms	enzyme name	GO terms
1	VDP02182.1	Uncharacterized protein	40903	8.54	0.22	0.68	5	1691
2	AEP82918.1	Venom allergen/ancylostoma secreted protein-like 3 isoform 1	52631	4.8	0.25	1.24	7	1373		C:extracellular region		C:extracellular region
3	VDP03529.1	Uncharacterized protein	10196	7.74	0.21	0.49	1	1345
4	VDP01684.1	GLOBIN domain-containing protein	19791	7.88	0.3	0.89	2	1172		P:oxygen transport; F:iron ion binding; F:oxygen binding; F:heme binding		P:transport; F:ion binding
5	AEP82913.1	Venom allergen/ancylostoma secreted protein-like 1 isoform 3	48632	8.19	0.24	0.69	4	1109				C:extracellular region
6	VDO78543.1	GLOBIN domain-containing protein	19925	6.59	0.35	0.87	2	1101		P:oxygen transport; F:iron ion binding; F:oxygen binding; F:heme binding		P:transport; F:ion binding
7	VDO61752.1	SCP domain-containing protein	43626	7.36	0.17	0.47	1	1063				C:extracellular region
8	AEP27180.1	Apyrase-2	39227	7.82	0.4	1.06	9	1044		F:calcium ion binding; F:nucleoside-diphosphatase activity	Guanosine-diphosphatase; Nucleoside diphosphate phosphatase	P:reproduction; P:response to stress; P:signal transduction; P:aging; P:biosynthetic process; P:embryo development; P:nucleobase-containing compound catabolic process; P:growth; P:small molecule metabolic process; F:ion binding; C:cellular_component
9	VDO82447.1	phage protein, HK97 gp10 family	188539	6.62	0.11	0.44	16	1043				F:lipid binding; F:retinol binding
10	AEF32257.1	Acetylcholinesterase-1	64376	6.51	0.27	0.69	7	1005		F:cholinesterase activity	Cholinesterase; Acetylcholinesterase; Carboxylesterase	P:cell-cell signaling; P:catabolic process; P:locomotion; F:molecular_function
11	VDO40673.1	GLOBIN domain-containing protein	18113	6.23	0.48	2.99	5	1004		P:oxygen transport; F:iron ion binding; F:oxygen binding; F:heme binding		P:transport; F:ion binding
12	VDO67369.1	Protein disulfide-isomerase domain protein	59917	4.99	0.18	0.53	6	945		P:cell redox homeostasis; F:protein disulfide isomerase activity	Acting on paired donors, with incorporation or reduction of molecular oxygen. The oxygen incorporated need not be derived from O(2); Protein disulfide-isomerase; Protein-glutamine gamma-glutamyltransferase	P:protein folding; P:cellular protein modification process; P:cellular amino acid metabolic process; P:response to stress; P:homeostatic process; F:oxidoreductase activity; F:transferase activity, transferring acyl groups; F:isomerase activity; C:cell; C:endoplasmic reticulum; C:protein-containing complex
13	VDO61759.1	SCP domain-containing protein	48302	8.32	0.11	0.3	0	891				C:extracellular region
14	VDO18672.1	Uncharacterized protein	14849	4.6	0.38	2.05	3	878				C:membrane; C:integral component of membrane
15	VDO96433.1	Uncharacterized protein	21006	4.81	0.21	0.49	2	808				C:membrane; C:integral component of membrane
16	AEP82912.1	Venom allergen/ancylostoma secreted protein-like 1 isoform 2	49455	7.76	0.14	0.41	2	768				C:extracellular region
17	AEP27181.1	Apyrase-3	38463	5.67	0.22	0.88	5	744		F:calcium ion binding; F:nucleoside-diphosphatase activity	Guanosine-diphosphatase; Nucleoside diphosphate phosphatase	P:reproduction; P:response to stress; P:signal transduction; P:aging; P:biosynthetic process; P:embryo development; P:nucleobase-containing compound catabolic process; P:growth; P:small molecule metabolic process; F:ion binding; C:cellular_component
18	VDO83652.1	EGF-like domain protein	201981	5.14	0.03	0.09	4	720		F:calcium ion binding		F:ion binding; C:cell; C:cytoskeleton; C:extracellular matrix; C:protein-containing complex
19	VDP03221.1	Uncharacterized protein	16768	9.23	0.19	0.64	2	654
20	VDP11345.1	Thioredoxin domain-containing protein	49025	8.59	0.13	0.41	4	652			Protein disulfide-isomerase; Protein-glutamine gamma-glutamyltransferase	P:reproduction; P:cell morphogenesis; P:protein folding; P:cellular protein modification process; P:response to stress; P:embryo development; P:homeostatic process; F:transferase activity, transferring acyl groups; F:isomerase activity; C:endoplasmic reticulum
21	CCC54336.1	Myoglobin-1	19919	6.79	0.3	0.88	2	652		P:oxygen transport; F:iron ion binding; F:oxygen binding; F:heme binding		P:transport; F:ion binding
22	VDP14866.1	Fructose-bisphosphate aldolase	36808	5.94	0.3	0.77	5	641		P:glycolytic process; F:catalytic activity; F:fructose-bisphosphate aldolase activity	Fructose-bisphosphate aldolase	P:carbohydrate metabolic process; P:generation of precursor metabolites and energy; P:catabolic process; P:cellular nitrogen compound metabolic process; P:small molecule metabolic process; F:lyase activity; C:nuclear chromosome; C:cell; C:cytosol
23	VDP28302.1	GLOBIN domain-containing protein	20109	7.07	0.29	0.87	2	620		P:oxygen transport; F:iron ion binding; F:oxygen binding; F:heme binding		P:transport; F:ion binding
24	VDP43395.1	DUF148 domain-containing protein	15446	8.67	0.14	0.71	2	614				P:biological_process
25	VDO89546.1	SCP domain-containing protein	22788	4.83	0.08	0.2	1	607				C:extracellular region
26	AEP82914.1	Venom allergen/ancylostoma secreted protein-like 1 isoform 4	48840	8.53	0.13	0.3	1	598		C:extracellular region		C:extracellular region
27	CCC54339.1	Lysozyme-1	26624	5.07	0.36	1.58	5	589
28	VDO83904.1	Uncharacterized protein	15379	5.92	0.48	1.24	3	569
29	AEP82911.1	Venom allergen/ancylostoma secreted protein-like 1 isoform 1	49739	8.02	0.14	0.41	1	553				C:extracellular region
30	VDO61762.1	SCP domain-containing protein	48550	8.35	0.08	0.19	1	533				C:extracellular region
31	VDO74415.1	GLOBIN domain-containing protein	16983	5.96	0.26	0.63	2	520		P:oxygen transport; F:iron ion binding; F:oxygen binding; F:heme binding		P:transport; F:ion binding
32	CCC54337.1	Transthyretin-related-1	14658	8.24	0.43	2.1	4	498		C:cell surface		C:extracellular space
33	VDO93921.1	Uncharacterized protein	11729	4.29	0.25	1.86	2	496
34	AEF32258.1	Acetylcholinesterase-2	64211	5.43	0.1	0.3	3	494		F:cholinesterase activity	Cholinesterase; Acetylcholinesterase; Carboxylesterase	P:cell-cell signaling; P:catabolic process; P:locomotion; F:molecular_function
35	VDO85557.1	EF hand	19792	8.58	0.21	0.53	2	488				F:calcium ion binding; C:membrane; C:integral component of membrane
36	VDO99846.1	C-type lectin domain-containing protein	130825	4.86	0.02	0.07	2	469
37	VDO29506.1	SCP domain-containing protein	25164	5.15	0.27	1.3	4	430				C:extracellular region
38	VDP36834.1	Zinc metalloproteinase	63112	8.35	0.17	0.5	3	424		P:proteolysis; P:molting cycle, collagen and cuticulin-based cuticle; F:metalloendopeptidase activity; F:metallopeptidase activity; F:zinc ion binding	Acting on peptide bonds (peptidases)	F:peptidase activity; F:ion binding; C:extracellular region
39	VDP39696.1	Nematode fatty acid retinoid binding protein	19631	8.75	0.18	0.89	3	423		F:lipid binding		F:lipid binding; F:ion binding; C:extracellular region
40	VDP33044.1	Uncharacterized protein	24697	5.86	0.09	0.19	1	421			Lysozyme	P:immune system process; P:response to stress; P:catabolic process; F:hydrolase activity, acting on glycosyl bonds
41	CCC54334.1	Novel secreted protein 4	17993	6.69	0.19	0.59	2	414
42	VDO19238.1	putative L3 ES protein	16486	6.41	0.09	0.29	1	412	U
43	VDP38506.1	SCP domain-containing protein	53054	5.42	0.09	0.27	2	399		C:extracellular region		C:extracellular region
44	VDO96639.1	Uncharacterized protein	16584	6.02	0.14	0.29	1	392				P:symbiotic process
45	AEP82922.1	Venom allergen/ancylostoma secreted protein-like 7 isoform 1	26752	5.68	0.19	0.6	2	384				C:extracellular region
46	VDO74350.1	Peptidase_M13_N domain-containing protein	60018	5.62	0.11	0.2	4	373		P:proteolysis; F:metalloendopeptidase activity	Acting on peptide bonds (peptidases)	F:peptidase activity
47	VDO61188.1	Sushi domain-containing protein	22282	4.88	0.17	0.46	2	371
48	AAK57805.1	Putative retinol-binding protein	19494	9.11	0.26	0.9	3	371		F:lipid binding		F:lipid binding; F:ion binding
49	VDO67449.1	Nucleoside diphosphate kinase	20497	7	0.19	0.49	2	362		P:nucleoside diphosphate phosphorylation; P:GTP biosynthetic process; P:UTP biosynthetic process; P:CTP biosynthetic process; F:nucleoside diphosphate kinase activity	Nucleoside-diphosphate kinase	P:nucleoside diphosphate phosphorylation; P:GTP biosynthetic process; P:UTP biosynthetic process; P:CTP biosynthetic process; P:regulation of cell migration; P:positive regulation of vulval development; P:positive regulation of MAPK cascade; P:regulation of engulfment of apoptotic cell; F:nucleoside diphosphate kinase activity; F:ATP binding; F:identical protein binding
50	VDP19710.1	Superoxide dismutase [Cu-Zn]	24680	9.4	0.15	0.19	1	349		P:superoxide metabolic process; P:oxidation-reduction process; F:superoxide dismutase activity; F:metal ion binding	Superoxide dismutase	P:removal of superoxide radicals; P:oxidation-reduction process; F:superoxide dismutase activity; F:copper ion binding; C:extracellular space; C:membrane
51	VDP12526.1	Peptidyl-prolyl cis-trans isomerase	24534	8.71	0.15	0.41	2	332		P:protein peptidyl-prolyl isomerization; P:protein folding; F:peptidyl-prolyl cis-trans isomerase activity	Peptidylprolyl isomerase	P:protein peptidyl-prolyl isomerization; P:protein folding; F:peptidyl-prolyl cis-trans isomerase activity; C:membrane
52	AVN88300.1	Transforming growth factor beta mimic 9	28848	6.54	0.24	0.79	4	332
53	CCC54333.1	PHA domain	28751	8.39	0.16	0.34	2	318				P:suppression of host defenses by symbiont; P:induction by symbiont of host defense response; P:response to host immune response; P:regulation of cytokine activity; P:regulation of response to cytokine stimulus; F:interleukin-33 binding; F:DNA binding; C:extracellular region; C:host cell nucleus
54	VDO83906.1	Uncharacterized protein	25504	4.18	0.07	0.18	1	316				P:protein phosphorylation; F:nucleic acid binding; F:protein serine/threonine kinase activity; F:ATP binding; C:integral component of membrane
55	VDO18432.1	Peptidase family M13	63128	5.88	0.08	0.22	3	302		P:proteolysis; F:metalloendopeptidase activity; F:metallopeptidase activity	Acting on peptide bonds (peptidases)	P:proteolysis; F:metalloendopeptidase activity
56	VDP12509.1	Uncharacterized protein	20460	8.83	0.17	0.51	2	290
57	VDO18942.1	Uncharacterized protein	16776	8.76	0.25	1.11	3	283
58	VDO61187.1	Uncharacterized protein	47355	8.74	0.09	0.31	2	278
59	VDO97327.1	14_3_3 domain-containing protein	28350	4.78	0.18	0.8	4	278				P:dauer larval development; P:negative regulation of protein import into nucleus; P:cytoplasmic sequestering of protein; F:transcription factor binding; C:cell; C:nucleus; C:cytoplasm
60	VDP14599.1	2-phospho-D-glycerate hydro-lyase	43784	6.61	0.17	0.47	4	268		P:glycolytic process; F:magnesium ion binding; F:phosphopyruvate hydratase activity; C:phosphopyruvate hydratase complex	Phosphopyruvate hydratase	P:glycolytic process; F:magnesium ion binding; F:phosphopyruvate hydratase activity; C:phosphopyruvate hydratase complex; C:cell; C:mitochondrion
61	VDO85861.1	Uncharacterized protein	8930	4.26	0.22	0.58	1	266
62	VDO98682.1	Transthyretin-like family protein	16509	8.83	0.1	0.29	1	254		C:cell surface		C:extracellular space
63	VDO86978.1	Transthyretin-like family protein	15740	8.25	0.25	0.69	2	253		C:cell surface		C:extracellular space; C:integral component of membrane
64	AEP82921.1	Venom allergen/ancylostoma secreted protein-like 6	48065	7.78	0.03	0.07	1	249	U			C:extracellular region
65	VDO98683.1	Transthyretin-like family protein	15210	9.3	0.31	0.73	2	244		C:cell surface		C:extracellular space
66	VDP43671.1	Saposin B-type domain-containing protein	14830	5.19	0.14	0.75	1	242				P:lipid metabolic process; P:transmembrane receptor protein serine/threonine kinase signaling pathway; F:transmembrane receptor protein serine/threonine kinase activity; C:membrane; C:integral component of membrane
67	VDP20388.1	Protein disulfide-isomerase domain protein	51344	7.08	0.07	0.18	2	236		P:cell redox homeostasis; F:protein disulfide isomerase activity	Protein disulfide-isomerase	P:cell redox homeostasis; F:protein disulfide isomerase activity; C:endoplasmic reticulum lumen; C:integral component of membrane
68	VDO81910.1	Ground-like domain-containing protein	20464	6.92	0.11	0.23	1	231
69	VDP16736.1	GST N-terminal domain-containing protein	21338	8.58	0.17	0.48	2	230		F:protein binding	Glutathione transferase	F:transferase activity
70	VDO80044.1	Transthyretin-like family protein	14812	5.31	0.28	0.75	2	226		C:cell surface		C:extracellular space; C:integral component of membrane
71	VDP11935.1	Actin	41532	5.85	0.12	0.35	3	224				P:mitotic cytokinesis; P:meiosis II cytokinesis; P:embryo development ending in birth or egg hatching; P:cortical actin cytoskeleton organization; P:locomotion; F:structural constituent of cytoskeleton; F:ATP binding; C:striated muscle thin filament; C:actin filament; C:cell cortex
72	VDO29461.1	Peptidyl-prolyl cis-trans isomerase	18732	9.3	0.16	0.56	2	224	U	P:protein peptidyl-prolyl isomerization; P:protein folding; F:peptidyl-prolyl cis-trans isomerase activity	Peptidylprolyl isomerase	P:protein peptidyl-prolyl isomerization; P:protein folding; F:peptidyl-prolyl cis-trans isomerase activity; F:cyclosporin A binding; C:cytoplasm; C:intracellular membrane-bounded organelle
73	VDO65155.1	Profilin	14371	4.84	0.31	0.78	2	224				F:actin binding
74	CAL30086.1	Calreticulin	47170	4.74	0.15	0.31	3	219		P:protein folding; F:calcium ion binding; F:protein binding; F:unfolded protein binding; C:endoplasmic reticulum		P:protein folding; P:response to heat; P:regulation of gene expression; P:programmed cell death; P:defecation; P:endoplasmic reticulum unfolded protein response; P:hemidesmosome assembly; P:response to ethanol; P:multicellular organismal reproductive process; F:calcium ion binding; F:unfolded protein binding; C:cell; C:endoplasmic reticulum lumen
75	VDO96047.1	Zona pellucida-like domain protein	78658	5.93	0.05	0.17	2	216		F:calcium ion binding		F:calcium ion binding; C:integral component of membrane
76	VDO74487.1	Pepsin inhibitor-3-like repeated domain protein	25084	6.41	0.06	0.18	1	215				P:negative regulation of endopeptidase activity; F:aspartic-type endopeptidase inhibitor activity; C:extracellular region
77	VDO20176.1	Uncharacterized protein	12999	4.79	0.26	0.89	2	213				C:membrane; C:integral component of membrane
78	VDP17000.1	Zinc metalloproteinase	52251	8.93	0.1	0.28	0	210	U	P:proteolysis; P:molting cycle, collagen and cuticulin-based cuticle; F:metalloendopeptidase activity; F:metallopeptidase activity; F:zinc ion binding	Acting on peptide bonds (peptidases)	P:proteolysis; P:molting cycle, collagen and cuticulin-based cuticle; F:metalloendopeptidase activity; F:zinc ion binding; C:extracellular region
79	VDO67505.1	Peptidase C13 family protein	45935	5.83	0.15	0.32	3	205		P:proteolysis; F:peptidase activity	Acting on peptide bonds (peptidases); Legumain	P:proteolysis; F:cysteine-type endopeptidase activity
80	VDO75100.1	Alarmin release inhibitor	33577	8.67	0.1	0.29	2	204				P:suppression of host defenses by symbiont; P:induction by symbiont of host defense response; P:response to host immune response; P:regulation of cytokine activity; P:regulation of response to cytokine stimulus; F:interleukin-33 binding; F:DNA binding; C:extracellular region; C:host cell nucleus
81	VDO71991.1	SCP domain-containing protein	33231	4.67	0.07	0.14	1	199				C:extracellular region
82	VDP14903.1	Peptidase M12A domain-containing protein	45960	8.24	0.06	0.2	2	199		P:proteolysis; F:metalloendopeptidase activity; F:metallopeptidase activity; F:zinc ion binding	Acting on peptide bonds (peptidases)	P:proteolysis; F:metalloendopeptidase activity; F:zinc ion binding
83	VDO88436.1	A2M_N_2 domain-containing protein	79210	5.58	0.07	0.17	3	189		F:endopeptidase inhibitor activity		P:negative regulation of endopeptidase activity; F:endopeptidase inhibitor activity; C:extracellular region; C:integral component of membrane
84	VDP44032.1	HATPase_c domain-containing protein	82623	5.08	0.02	0.05	1	186		P:protein folding; F:ATP binding; F:unfolded protein binding		P:protein folding; P:ubiquitin-dependent ERAD pathway; F:ATP binding; F:unfolded protein binding; C:endoplasmic reticulum; C:perinuclear region of cytoplasm
85	VDO82495.1	SCP domain-containing protein	26336	4.69	0.08	0.17	1	185				P:response to oxidative stress; P:oxidation-reduction process; P:cellular oxidant detoxification; F:peroxidase activity; F:heme binding; C:extracellular region
86	VDP12275.1	FABP domain-containing protein	17408	8.45	0.1	0.27	1	184		F:lipid binding		F:lipid binding
87	VDO19012.1	Uncharacterized protein	22026	8.92	0.09	0.21	1	177
88	VDO60395.1	KASH domain-containing protein	172487	4.6	0.03	0.08	3	176		C:integral component of membrane		P:nucleus organization; P:cytoskeleton organization; P:pronuclear migration; F:actin binding; F:protein binding; C:cell; C:nuclear envelope; C:integral component of membrane; C:perinuclear region of cytoplasm
89	VDO18564.1	TCTP domain-containing protein	56758	5.27	0.05	0.16	2	174		P:ribosome biogenesis		P:ribosomal large subunit assembly; P:cytoplasmic translation; F:structural constituent of ribosome; F:large ribosomal subunit rRNA binding; C:integral component of membrane; C:cytosolic large ribosomal subunit
90	CCC54335.1	Novel secreted protein 16	17250	5.16	0.09	0.27	1	171				C:membrane; C:integral component of membrane
91	VDO98422.1	Uncharacterized protein	10148	7.64	0.45	1.25	2	171
92	VDO92415.1	Uncharacterized protein	13583	9.1	0.14	0.36	1	169				P:negative regulation of endopeptidase activity; F:metalloendopeptidase inhibitor activity; C:extracellular region; C:integral component of membrane
93	VDO83943.1	Uncharacterized protein	16775	4.77	0.16	0.28	1	167
94	VDO77090.1	SCP domain-containing protein	23980	9.28	0.14	0.42	2	167				C:integral component of membrane
95	VDO90415.1	Galectin	17289	6.4	0.3	0.62	2	163		F:carbohydrate binding		F:carbohydrate binding; F:glycolipid binding; C:cell; C:cytoplasm; C:apical part of cell
96	VDP33508.1	DOMON domain-containing protein	19250	4.85	0.16	0.55	2	163	U			C:membrane; C:integral component of membrane
97	VDP10855.1	Uncharacterized protein	35600	5.58	0.06	0.13	1	162		F:calcium ion binding; F:nucleoside-diphosphatase activity	Guanosine-diphosphatase; Nucleoside diphosphate phosphatase	P:reproduction; P:UDP catabolic process; P:gastrulation; P:determination of adult lifespan; P:response to heat; P:endoplasmic reticulum unfolded protein response; P:regulation of growth rate; P:pyrimidine ribonucleoside catabolic process; P:GDP catabolic process; P:pharynx development; F:guanosine-diphosphatase activity; F:calcium ion binding; F:protein binding; F:nucleoside-diphosphatase activit…
98	AGA95986.1	Cysteine protease inhibitor	15803	7.77	0.37	1.21	3	161		F:cysteine-type endopeptidase inhibitor activity		P:negative regulation of endopeptidase activity; P:regulation of oocyte development; P:regulation of protein processing; P:positive regulation of vitellogenesis; F:cysteine-type endopeptidase inhibitor activity; C:extracellular space; C:yolk granule
99	AEP82915.1	Venom allergen/ancylostoma secreted protein-like 2 isoform 1	50656	6.78	0.02	0.26	1	157		C:extracellular region		C:extracellular region
100	VDO19407.1	Sushi domain-containing protein	18817	8.03	0.09	0.25	1	155	U			P:suppression of host defenses by symbiont; P:induction by symbiont of host defense response; P:response to host immune response; P:regulation of cytokine activity; P:regulation of response to cytokine stimulus; F:interleukin-33 binding; F:DNA binding; C:extracellular region; C:host cell nucleus
101	VDO84109.1	SCP domain-containing protein	27984	5.22	0.06	0.35	2	153				C:extracellular region
102	VDO18707.1	Uncharacterized protein	21470	5.18	0.06	0.22	1	150		F:lipid binding		F:lipid binding
103	VDL71784.1	4-hydroxyphenylpyruvate dioxygenase	45299	5.6	0.04	0.1	1	150		P:aromatic amino acid family metabolic process; P:oxidation-reduction process; F:4-hydroxyphenylpyruvate dioxygenase activity; F:oxidoreductase activity, acting on single donors with incorporation of molecular oxygen	Acting on single donors with incorporation of molecular oxygen (oxygenases). The oxygen incorporated need not be derived from O(2); 4-hydroxyphenylpyruvate dioxygenase	P:nucleosome assembly; P:L-phenylalanine catabolic process; P:tyrosine catabolic process; P:oxidation-reduction process; F:DNA binding; F:4-hydroxyphenylpyruvate dioxygenase activity; F:metal ion binding; C:Golgi membrane; C:nucleosome; C:cell; C:nucleus; C:endoplasmic reticulum membrane; C:host cell nucleus; C:Golgi apparatus subcompartment; C:endoplasmic reticulum subcompartment
104	VDO71438.1	EF hand	31635	4.52	0.1	0.27	2	150		F:calcium ion binding		P:cuticle development; F:calcium ion binding; C:endoplasmic reticulum
105	VDP24346.1	Sushi domain protein	41611	7.98	0.06	0.23	1	149				C:membrane; C:integral component of membrane
106	VDO18744.1	Superoxide dismutase [Cu-Zn]	16711	5.88	0.25	0.64	2	147		P:superoxide metabolic process; P:oxidation-reduction process; F:superoxide dismutase activity; F:metal ion binding	Superoxide dismutase	P:age-dependent response to oxidative stress; P:removal of superoxide radicals; P:regulation of vulval development; P:oxidation-reduction process; P:regulation of brood size; F:superoxide dismutase activity; F:copper ion binding; F:protein homodimerization activity; C:extracellular space; C:cell; C:mitochondrion; C:cytosol; C:integral component of membrane
107	AEP82926.1	Venom allergen/ancylostoma secreted protein-like 9	50117	5.45	0.1	0.34	2	146		C:extracellular region		C:extracellular region
108	VDO85500.1	Glutathione S-transferase protein	23374	5.84	0.07	0.2	1	145		F:protein binding	Glutathione transferase	F:transferase activity
109	VDO62225.1	Uncharacterized protein	20618	6.75	0.09	0.22	1	141
110	VDL64681.1	Dynein light chain	8495	6.54	0.3	0.48	1	135		P:microtubule-based process; C:dynein complex	Nucleoside-triphosphate phosphatase	P:apoptotic process; P:microtubule-based process; P:cell division; P:meiotic cell cycle; P:positive regulation of ATP-dependent microtubule motor activity, plus-end-directed; F:motor activity; F:dynein intermediate chain binding; F:dynein light intermediate chain binding; C:nuclear envelope; C:cytoplasm; C:cytoplasmic dynein complex; C:microtubule; C:integral component of membrane
111	VDP58856.1	Sushi domain-containing protein	17017	7.52	0.22	0.63	2	134
112	VDO18590.1	GLOBIN domain-containing protein	17464	7.01	0.16	0.61	2	133		P:oxygen transport; F:iron ion binding; F:oxygen binding; F:heme binding		P:oxygen transport; F:oxygen carrier activity; F:iron ion binding; F:oxygen binding; F:heme binding; C:cytoplasm
113	VDO99034.1	Uncharacterized protein	15333	6.59	0.17	0.72	2	130
114	VDP07801.1	SCP domain-containing protein	22538	6.7	0.08	0.2	1	128				P:binding of sperm to zona pellucida; P:negative regulation of cell growth involved in cardiac muscle cell development; C:acrosomal vesicle; C:extracellular space; C:cell; C:sperm connecting piece
115	VDP02365.1	Malate dehydrogenase	25108	9.4	0.07	0.18	1	128		P:carbohydrate metabolic process; P:malate metabolic process; P:oxidation-reduction process; F:catalytic activity; F:oxidoreductase activity; F:malate dehydrogenase activity; F:oxidoreductase activity, acting on the CH-OH group of donors, NAD or NADP as acceptor	Malate dehydrogenase	P:carbohydrate metabolic process; P:tricarboxylic acid cycle; P:oxaloacetate metabolic process; P:malate metabolic process; P:NADH metabolic process; F:L-malate dehydrogenase activity; C:cytosol
116	VDO96847.1	Uncharacterized protein	14361	8.46	0.25	0.78	2	127	U			P:multicellular organism development; C:membrane; C:integral component of membrane
117	VDL73797.1	Transthyretin-like family protein	15268	9.02	0.09	0.31	1	125		C:cell surface		C:extracellular space
118	VDO71094.1	Transthyretin-like family protein	16408	5.31	0.11	0.41	1	120		C:cell surface		C:extracellular space
119	VDO66967.1	SERPIN domain-containing protein	36868	5.22	0.04	0.12	1	120		C:extracellular space		C:extracellular space
120	VDO18808.1	Uncharacterized protein	37249	4.53	0.03	0.12	1	118
121	VDP06416.1	Peptidase family M13	80022	6.05	0.04	0.11	2	118		P:proteolysis; F:metalloendopeptidase activity; F:metallopeptidase activity	Acting on peptide bonds (peptidases)	P:proteolysis; F:metalloendopeptidase activity; C:integral component of membrane
122	ABV44405.1	Tropomyosin	33130	4.66	0.09	0.29	2	117				P:regulation of muscle contraction; P:regulation of actin filament polymerization; P:negative regulation of actin filament depolymerization; P:spicule insertion; P:locomotion; P:regulation of protein binding; F:actin filament binding; C:striated muscle thin filament; C:actin filament; C:I band
123	VDO60768.1	Transthyretin-like family protein	16745	5.6	0.09	0.28	1	116		C:cell surface		C:extracellular space
124	AEP82924.1	Venom allergen/ancylostoma secreted protein-like 7 isoform 3	26896	5.4	0.06	0.17	1	115				C:extracellular region
125	VDO59867.1	Glyceraldehyde-3-phosphate dehydrogenase	36724	7.72	0.07	0.12	1	115		P:glucose metabolic process; P:oxidation-reduction process; F:oxidoreductase activity, acting on the aldehyde or oxo group of donors, NAD or NADP as acceptor; F:NADP binding; F:NAD binding	Glyceraldehyde-3-phosphate dehydrogenase (NAD(P)(+)) (phosphorylating); Glyceraldehyde-3-phosphate dehydrogenase (phosphorylating)	P:glucose metabolic process; P:glycolytic process; P:oxidation-reduction process; F:glyceraldehyde-3-phosphate dehydrogenase (NAD+) (phosphorylating) activity; F:NADP binding; F:NAD binding
126	VDO19149.1	Fumarate hydratase	51113	7.04	0.03	0.09	1	112		P:tricarboxylic acid cycle; P:fumarate metabolic process; F:catalytic activity; F:fumarate hydratase activity; F:lyase activity; C:tricarboxylic acid cycle enzyme complex	Fumarate hydratase	P:tricarboxylic acid cycle; P:fumarate metabolic process; P:malate metabolic process; F:fumarate hydratase activity; C:mitochondrial matrix; C:integral component of membrane; C:tricarboxylic acid cycle enzyme complex
127	VDO90610.1	Uncharacterized protein	33017	8.56	0.05	0.13	1	112
128	VDO98144.1	Beta-glucuronidase	71612	6.24	0.04	0.13	2	111		P:carbohydrate metabolic process; F:hydrolase activity, hydrolyzing O-glycosyl compounds	Beta-glucuronidase	P:glucuronoside catabolic process; F:beta-glucuronidase activity; F:carbohydrate binding; C:extracellular space
129	VDP06474.1	Putative gamma-glutamyltransferase	32282	5.65	0.08	0.14	1	111		P:glutathione catabolic process; F:glutathione hydrolase activity	Gamma-glutamyltransferase; Leukotriene-C(4) hydrolase; Acting on peptide bonds (peptidases); Peptidyltransferase; Glutathione gamma-glutamate hydrolase	P:proteolysis; P:glutathione catabolic process; F:peptidyltransferase activity; F:glutathione hydrolase activity; C:plasma membrane
130	VDP53220.1	Peptidase M13 domain containing protein	10751	5.39	0.16	0.46	1	110		P:proteolysis; F:metalloendopeptidase activity	Acting on peptide bonds (peptidases)	P:proteolysis; F:metalloendopeptidase activity; C:membrane
131	VDP07822.1	Apyrase	35996	5.12	0.05	0.12	1	108	U	F:calcium ion binding; F:nucleoside-diphosphatase activity	Guanosine-diphosphatase; Nucleoside diphosphate phosphatase	P:reproduction; P:UDP catabolic process; P:gastrulation; P:determination of adult lifespan; P:response to heat; P:endoplasmic reticulum unfolded protein response; P:regulation of growth rate; P:pyrimidine ribonucleoside catabolic process; P:GDP catabolic process; P:pharynx development; F:guanosine-diphosphatase activity; F:calcium ion binding; F:protein binding; F:nucleoside-diphosphatase activit…
132	VDP52646.1	Uncharacterized protein	11648	5.1	0.18	0.42	1	106
133	VDP10469.1	Transthyretin-like family protein	16233	5.43	0.08	0.29	1	105		C:cell surface		C:extracellular space
134	VDO85208.1	Fatty Acid/Retinol binding protein	28219	9.63	0.06	0.16	1	103		F:lipid binding		F:oleic acid binding; C:cell; C:cytoplasm; C:integral component of membrane
135	VDP52991.1	Uncharacterized protein	15242	5.91	0.09	0.31	1	102
136	VDO83947.1	Uncharacterized protein	16002	5.47	0.16	0.3	1	102
137	VDP01693.1	EF-hand domain-containing protein	37336	4.84	0.12	0.25	2	101		F:calcium ion binding		F:calcium ion binding; C:integral component of membrane
138	VDO37448.1	shTK domain protein	15205	9.46	0.11	0.31	1	101			Acting on peptide bonds (peptidases)	P:proteolysis; P:molting cycle, collagen and cuticulin-based cuticle; F:metalloendopeptidase activity; F:zinc ion binding; C:extracellular region
139	VDO91240.1	Uncharacterized protein	9987	8.24	0.18	0.51	1	101	U
140	VDO90910.1	Pept_C1 domain-containing protein	18543	5.51	0.21	0.25	1	101		P:proteolysis; F:cysteine-type peptidase activity	Cathepsin B	P:proteolysis; F:cysteine-type peptidase activity
141	VDP46353.1	Phospholipase D domain protein	39554	6.6	0.03	0.11	1	100	U	F:catalytic activity	Phospholipase D	F:catalytic activity; C:integral component of membrane
142	VDO90428.1	Transthyretin-like family protein	8777	8.71	0.15	0.59	2	99		C:cell surface	Cholesterol 7-desaturase	C:extracellular space; C:cell; C:cytoplasm
143	VDP09379.1	Uncharacterized protein	53243	5.49	0.04	0.08	1	98
144	VDO28256.1	Annexin	16851	6.74	0.1	0.28	1	97		F:calcium ion binding; F:calcium-dependent phospholipid binding		P:engulfment of apoptotic cell; P:import into cell; F:phosphatidylserine binding; F:calcium ion binding; F:calcium-dependent phospholipid binding; F:1-phosphatidylinositol binding; F:heparin binding; F:phosphatidylethanolamine binding; C:cell; C:cytoplasm; C:plasma membrane; C:intracellular membrane-bounded organelle
145	VDP03164.1	Uncharacterized protein	26533	5.49	0.06	0.17	1	96
146	KJH44830.1	Acyl CoA binding protein	9621	7.88	0.18	0.53	1	94		F:fatty-acyl-CoA binding		P:determination of adult lifespan; P:lipid storage; F:fatty-acyl-CoA binding; F:lipid binding
147	VDO70471.1	Uncharacterized protein	20696	5.86	0.13	0.5	2	94
148	VDP14884.1	peptidase family M13	76166	4.93	0.02	0.06	1	92	U	P:proteolysis; F:metalloendopeptidase activity; F:metallopeptidase activity	Acting on peptide bonds (peptidases)	P:proteolysis; F:metalloendopeptidase activity; C:membrane
149	VDO19079.1	Fasciclin domain protein	80516	5.67	0.02	0.05	1	91				P:macroautophagy; C:fungal-type vacuole membrane; C:extracellular space; C:cell; C:mitochondrion
150	VDN03613.1	Neuronal calcium sensor 2	18992	5.07	0.09	0.25	1	90	U	F:calcium ion binding		F:calcium ion binding
151	VDO60813.1	Uncharacterized protein	17516	5.41	0.08	0.27	1	90
152	VDP62777.1	DUF148 domain-containing protein	28903	6.97	0.06	0.16	1	90
153	VDO84759.1	BPTI/Kunitz inhibitor domain-containing protein	17764	6.06	0.09	0.23	1	89		F:serine-type endopeptidase inhibitor activity		P:negative regulation of endopeptidase activity; F:serine-type endopeptidase inhibitor activity
154	VDL63974.1	Deoxyribonuclease-2 (inferred by orthology to a C. elegans protein)	39698	6.64	0.03	0.11	1	89		P:DNA metabolic process; F:deoxyribonuclease II activity	Acting on ester bonds; Deoxyribonuclease II; Acting on ester bonds	P:apoptotic DNA fragmentation; F:deoxyribonuclease II activity; C:cell; C:nucleus; C:lysosome
155	VDP50510.1	Uncharacterized protein	14757	5.11	0.14	0.32		88				C:membrane; C:integral component of membrane
156	VDO70454.1	Deoxyribonuclease II	21319	8.44	0.09	0.22	1	87	U	P:DNA metabolic process; F:deoxyribonuclease II activity	Acting on ester bonds; Deoxyribonuclease II; Acting on ester bonds	P:DNA metabolic process; F:deoxyribonuclease II activity; C:integral component of membrane
157	VDO76644.1	Moesin/ezrin/radixin homolog 1	71068	6.78	0.02	0.06	1	87		F:actin binding; F:cytoskeletal protein binding; C:cytoskeleton		P:morphogenesis of an epithelium; P:nematode larval development; P:actin filament organization; P:tube formation; P:protein localization to basolateral plasma membrane; F:actin binding; F:structural molecule activity; F:cytoskeletal anchor activity; C:cell; C:actin filament; C:apical plasma membrane; C:membrane-enclosed lumen; C:apical cortex
158	AEP82928.1	Venom allergen/ancylostoma secreted protein-like 12	49538	6.33	0.03	0.09	1	86				C:extracellular region
159	VDP21838.1	Uncharacterized protein	16603	4.21	0.11	0.28	1	86
160	VDP45435.1	Thioredoxin domain-containing protein	21977	6.2	0.06	0.21	1	85		P:oxidation-reduction process; F:antioxidant activity; F:oxidoreductase activity; F:peroxiredoxin activity	Peroxiredoxin; Peroxidase; GDP-Man:Man(1)GlcNAc(2)-PP-dolichol alpha-1,3-mannosyltransferase	P:negative regulation of transcription by RNA polymerase II; P:protein glycosylation; P:determination of adult lifespan; P:response to metal ion; P:heat acclimation; P:response to hydrogen peroxide; P:hydrogen peroxide catabolic process; P:cell redox homeostasis; P:oxidation-reduction process; P:mannosylation; P:cellular oxidant detoxification; F:GDP-Man:Man1GlcNAc2-PP-Dol alpha-1,3-mannosyltrans…
161	VDO40663.1	ShKT domain-containing protein	7725	5.83	0.19	0.68	1	84				C:membrane; C:integral component of membrane
162	XP_013290654.1	Putative chaperone protein DnaK	69113	5.15	0.02	0.06	1	83	U		Adenosinetriphosphatase; Nucleoside-triphosphate phosphatase	P:endoplasmic reticulum unfolded protein response; F:ATP binding; F:ATPase activity; C:cell; C:endoplasmic reticulum lumen; C:endoplasmic reticulum chaperone complex
163	VDO60269.1	Uncharacterized protein	10792	4.05	0.13	0.46	1	83
164	VDP19019.1	Uncharacterized protein	18350	8.31	0.06	0.26	1	83	U
165	VDP06569.1	Metalloendopeptidase	100306	6.77	0.02	0.04	1	82		P:proteolysis; F:metalloendopeptidase activity; F:metallopeptidase activity; F:zinc ion binding	Acting on peptide bonds (peptidases)	P:proteolysis; F:metalloendopeptidase activity; F:zinc ion binding
166	VDO67327.1	Uncharacterized protein	117480	5.66	0.02	0.04	1	76				P:molting cycle, collagen and cuticulin-based cuticle; C:integral component of membrane
167	VDO98025.1	Transthyretin-like family protein	16277	9.26	0.12	0.29	1	73	U	C:cell surface		C:extracellular space
168	VDP15297.1	Transthyretin-like family protein	20982	4.47	0.09	0.22	1	73		C:cell surface		C:extracellular space; C:integral component of membrane
169	VDP20111.1	Uncharacterized protein	16533	9.01	0.09	0.29	1	71				C:integral component of membrane
170	VDP59055.1	60S acidic ribosomal protein P2	7671	6.12	0.21	0.56	1	70			Methylated-DNA--[protein]-cysteine S-methyltransferase	P:DNA repair; P:translational elongation; P:methylation; F:structural constituent of ribosome; F:methylated-DNA-[protein]-cysteine S-methyltransferase activity; C:ribosome; C:integral component of membrane
171	VDO23489.1	EF-1 guanine nucleotide exchange domain protein	32634	5.5	0.05	0.14	1	70		P:translational elongation; F:translation elongation factor activity; C:eukaryotic translation elongation factor 1 complex		P:translational elongation; F:translation elongation factor activity; C:eukaryotic translation elongation factor 1 complex
172	VDP11081.1	Pept_C1 domain-containing protein	36130	7.12	0.05	0.1	1	70		P:proteolysis; F:cysteine-type peptidase activity	Acting on peptide bonds (peptidases); Cathepsin B	P:regulation of catalytic activity; P:proteolysis involved in cellular protein catabolic process; F:cysteine-type endopeptidase activity; C:extracellular space; C:cell; C:lysosome
